# Supplementary material for: Novel Roles of Small Extracellular Vesicles in Regulating the Quiescence and Proliferation of Neural Stem Cells
Source: Front Cell Dev Biol. 2021 Nov 4;9:762293. doi: 10.3389/fcell.2021.762293 (PMC8601375; doi:10.3389/fcell.2021.762293)
Supplement: Supplementary file 5 [file Table1.XLSX]

## Sheet: Sheet1
Protein names	Gene names	Fasta headers	aExoReporter intensity 1	aExoReporter intensity 2	aExoReporter intensity 3	qExoReporter intensity 1	qExoReporter intensity 2	qExoReporter intensity 3	reExoReporter intensity 1	reExoReporter intensity 2	reExoReporter intensity 3
Translational activator GCN1	Gcn1l1	sp|E9PVA8|GCN1_MOUSE eIF-2-alpha kinase activator GCN1 OS=Mus musculus OX=10090 GN=Gcn1 PE=1 SV=1	32667000	3.26233e+07	3.43456e+07	9.11126e+06	8.15529e+06	1.29002e+07	3.99674e+07	4.43897e+07	6.11883e+07
Actin, cytoplasmic 1;Actin, cytoplasmic 1, N-terminally processed	Actb;Actg1	sp|P60710|ACTB_MOUSE Actin, cytoplasmic 1 OS=Mus musculus OX=10090 GN=Actb PE=1 SV=1;tr|E9Q1F2|E9Q1F2_MOUSE Actin, cytoplasmic 1 OS=Mus musculus OX=10090 GN=Actb PE=1 SV=1;tr|E9Q5F4|E9Q5F4_MOUSE Actin, cytoplasmic 1 (Fragment) OS=Mus musculus OX=10090 GN=A	2018500	2.04329e+06	2.45072e+06	6.2325e+06	4.6513e+06	2.31967e+06	2.62253e+06	2.3482e+06	3.06262e+06
Hypermethylated in cancer 2 protein	Hic2	sp|Q9JLZ6|HIC2_MOUSE Hypermethylated in cancer 2 protein OS=Mus musculus OX=10090 GN=Hic2 PE=2 SV=4	1704500	2.37846e+06	4.62747e+06	397244	3.02888e+06	701190	2.97313e+06	2.71211e+06	9.32485e+06
Insulin-1;Insulin-1 B chain;Insulin-1 A chain	Ins1	sp|P01325|INS1_MOUSE Insulin-1 OS=Mus musculus OX=10090 GN=Ins1 PE=1 SV=1	44176	90166.2	56847.8	104522	2.97484e+06	115829	129484	27114	180321
Ras-related protein Rab-34	Rab34	tr|A0A140LIX7|A0A140LIX7_MOUSE Ras-related protein Rab-34 OS=Mus musculus OX=10090 GN=Rab34 PE=4 SV=1	12813000	1.09718e+07	1.2207e+07	4.07366e+06	2.8479e+06	5.41558e+06	7.50596e+06	7.21632e+06	1.00581e+07
Fibronectin;Anastellin	Fn1	tr|A0A087WS56|A0A087WS56_MOUSE Fibronectin OS=Mus musculus OX=10090 GN=Fn1 PE=1 SV=1;tr|Q3UHL6|Q3UHL6_MOUSE Fibronectin OS=Mus musculus OX=10090 GN=Fn1 PE=1 SV=1;tr|A0A087WR50|A0A087WR50_MOUSE Fibronectin OS=Mus musculus OX=10090 GN=Fn1 PE=1 SV=1;sp|P11276	248630	360672	423872	443023	1.57456e+06	1.62374e+06	530773	457291	971493
Programmed cell death 6-interacting protein	Pdcd6ip	sp|Q9WU78|PDC6I_MOUSE Programmed cell death 6-interacting protein OS=Mus musculus OX=10090 GN=Pdcd6ip PE=1 SV=3	3211700	3.02199e+06	3.08633e+06	983057	1.14365e+06	1.16314e+06	3.54984e+06	3.7733e+06	4.52564e+06
Elongation factor 1-alpha 1;Elongation factor 1-alpha 2	Eef1a1;Eef1a2	sp|P10126|EF1A1_MOUSE Elongation factor 1-alpha 1 OS=Mus musculus OX=10090 GN=Eef1a1 PE=1 SV=3;sp|P62631|EF1A2_MOUSE Elongation factor 1-alpha 2 OS=Mus musculus OX=10090 GN=Eef1a2 PE=1 SV=1;tr|D3YZ68|D3YZ68_MOUSE Elongation factor 1-alpha 1 (Fragment) OS=M	1431100	1.50785e+06	2.07831e+06	959940	1.14015e+06	647451	1.52537e+06	1.73714e+06	2.8677e+06
Heat shock cognate 71 kDa protein	Hspa8	sp|P63017|HSP7C_MOUSE Heat shock cognate 71 kDa protein OS=Mus musculus OX=10090 GN=Hspa8 PE=1 SV=1;tr|Q504P4|Q504P4_MOUSE Heat shock cognate 71 kDa protein OS=Mus musculus OX=10090 GN=Hspa8 PE=1 SV=1	1500800	1.38138e+06	1.29598e+06	1.00541e+06	1.123e+06	893339	1.57142e+06	1.76307e+06	1.95173e+06
Pyruvate kinase PKM	Pkm	sp|P52480|KPYM_MOUSE Pyruvate kinase PKM OS=Mus musculus OX=10090 GN=Pkm PE=1 SV=4;tr|A0A1L1SU37|A0A1L1SU37_MOUSE Pyruvate kinase PKM (Fragment) OS=Mus musculus OX=10090 GN=Pkm PE=1 SV=1	282550	301635	361759	1.43619e+06	956855	474337	276489	223719	186625
Thiosulfate sulfurtransferase	Tst	sp|P52196|THTR_MOUSE Thiosulfate sulfurtransferase OS=Mus musculus OX=10090 GN=Tst PE=1 SV=3	25557	79313.7	39676.3	1399.92	949177	34352.8	105517	40639.1	65140.3
Alpha-enolase	Eno1	sp|P17182|ENOA_MOUSE Alpha-enolase OS=Mus musculus OX=10090 GN=Eno1 PE=1 SV=3;tr|Q6PHC1|Q6PHC1_MOUSE Alpha-enolase OS=Mus musculus OX=10090 GN=Eno1 PE=1 SV=1	371270	372403	408795	978808	901994	489132	422508	323341	293612
Polyadenylate-binding protein 1	Pabpc1	sp|P29341|PABP1_MOUSE Polyadenylate-binding protein 1 OS=Mus musculus OX=10090 GN=Pabpc1 PE=1 SV=2	2124200	1.99423e+06	2.27641e+06	626487	793242	778198	2.4563e+06	2.31881e+06	3.28066e+06
Creatine kinase B-type	Ckb	sp|Q04447|KCRB_MOUSE Creatine kinase B-type OS=Mus musculus OX=10090 GN=Ckb PE=1 SV=1	671540	685367	762105	713341	770433	798697	554528	481563	357339
Tubulin beta-4B chain;Tubulin beta-4A chain	Tubb4b;Tubb4a	sp|P68372|TBB4B_MOUSE Tubulin beta-4B chain OS=Mus musculus OX=10090 GN=Tubb4b PE=1 SV=1;sp|Q9D6F9|TBB4A_MOUSE Tubulin beta-4A chain OS=Mus musculus OX=10090 GN=Tubb4a PE=1 SV=3	268300	260239	317252	1.30983e+06	768570	435252	308032	223763	222274
Apolipoprotein E	Apoe	sp|P08226|APOE_MOUSE Apolipoprotein E OS=Mus musculus OX=10090 GN=Apoe PE=1 SV=2;tr|A0A1B0GX15|A0A1B0GX15_MOUSE Apolipoprotein E (Fragment) OS=Mus musculus OX=10090 GN=Apoe PE=1 SV=1;tr|G3UWN5|G3UWN5_MOUSE Apolipoprotein E (Fragment) OS=Mus musculus OX=100	317010	275800	432646	970411	711160	1.09446e+06	1.0891e+06	821130	1.59541e+06
Lactadherin	Mfge8	sp|P21956|MFGM_MOUSE Lactadherin OS=Mus musculus OX=10090 GN=Mfge8 PE=1 SV=3	1525100	1.62472e+06	1.05939e+06	349113	698511	473985	531499	659782	440443
Transitional endoplasmic reticulum ATPase	Vcp	sp|Q01853|TERA_MOUSE Transitional endoplasmic reticulum ATPase OS=Mus musculus OX=10090 GN=Vcp PE=1 SV=4	113040	101802	127474	214007	660451	306179	168922	123009	136819
Elongation factor 2	Eef2	sp|P58252|EF2_MOUSE Elongation factor 2 OS=Mus musculus OX=10090 GN=Eef2 PE=1 SV=2	213610	217518	270615	657091	504501	338035	209970	175820	201281
Neurocan core protein	Ncan	tr|A0A0R4IZX5|A0A0R4IZX5_MOUSE Neurocan core protein OS=Mus musculus OX=10090 GN=Ncan PE=1 SV=1;sp|P55066|NCAN_MOUSE Neurocan core protein OS=Mus musculus OX=10090 GN=Ncan PE=1 SV=1	50192	50297	54894	109530	482833	404657	85629.3	58630.1	66945.6
Peptidyl-prolyl cis-trans isomerase A;Peptidyl-prolyl cis-trans isomerase A, N-terminally processed	Ppia	sp|P17742|PPIA_MOUSE Peptidyl-prolyl cis-trans isomerase A OS=Mus musculus OX=10090 GN=Ppia PE=1 SV=2;tr|A0A1L1SST0|A0A1L1SST0_MOUSE Peptidyl-prolyl cis-trans isomerase OS=Mus musculus OX=10090 GN=Ppia PE=1 SV=1	934750	879766	925174	316036	457624	492888	840536	820183	1.06398e+06
Fatty acid synthase;[Acyl-carrier-protein] S-acetyltransferase;[Acyl-carrier-protein] S-malonyltransferase;3-oxoacyl-[acyl-carrier-protein] synthase;3-oxoacyl-[acyl-carrier-protein] reductase;3-hydroxyacyl-[acyl-carrier-protein] dehydratase;Enoyl-[acyl-carrier-protein] reductase;Oleoyl-[acyl-carrier-protein] hydrolase	Fasn	sp|P19096|FAS_MOUSE Fatty acid synthase OS=Mus musculus OX=10090 GN=Fasn PE=1 SV=2;tr|A0A0U1RNJ1|A0A0U1RNJ1_MOUSE Fatty acid synthase OS=Mus musculus OX=10090 GN=Fasn PE=1 SV=1	173440	181196	199739	727150	455589	297759	207541	153425	153237
Heat shock protein HSP 90-beta	Hsp90ab1	sp|P11499|HS90B_MOUSE Heat shock protein HSP 90-beta OS=Mus musculus OX=10090 GN=Hsp90ab1 PE=1 SV=3	279450	305677	369931	581012	443998	386476	238917	211910	288644
Tubulin alpha-1B chain;Tubulin alpha-1A chain;Tubulin alpha-1C chain;Tubulin alpha-3 chain;Tubulin alpha-4A chain	Tuba1b;Tuba1a;Tuba1c;Tuba3a;Tuba4a	sp|P05213|TBA1B_MOUSE Tubulin alpha-1B chain OS=Mus musculus OX=10090 GN=Tuba1b PE=1 SV=2;sp|P68369|TBA1A_MOUSE Tubulin alpha-1A chain OS=Mus musculus OX=10090 GN=Tuba1a PE=1 SV=1;sp|P68373|TBA1C_MOUSE Tubulin alpha-1C chain OS=Mus musculus OX=10090 GN=Tub	81758	97320.6	141124	548183	425527	176005	100293	71770.2	75613.7
Tenascin	Tnc	sp|Q80YX1|TENA_MOUSE Tenascin OS=Mus musculus OX=10090 GN=Tnc PE=1 SV=1	608100	528848	864376	327382	411976	1.2864e+06	214506	219151	290778
Clathrin heavy chain 1;Clathrin heavy chain	Cltc	sp|Q68FD5|CLH1_MOUSE Clathrin heavy chain 1 OS=Mus musculus OX=10090 GN=Cltc PE=1 SV=3;tr|Q5SXR6|Q5SXR6_MOUSE Clathrin heavy chain OS=Mus musculus OX=10090 GN=Cltc PE=1 SV=1	270240	265453	335444	342623	399588	214941	288367	282240	368419
CD109 antigen	Cd109	sp|Q8R422|CD109_MOUSE CD109 antigen OS=Mus musculus OX=10090 GN=Cd109 PE=1 SV=1	439710	473510	499875	227756	378217	377253	715815	836302	1.01191e+06
Endophilin-A2	Sh3gl1	sp|Q62419|SH3G1_MOUSE Endophilin-A2 OS=Mus musculus OX=10090 GN=Sh3gl1 PE=1 SV=1;tr|A0A3B2W7K0|A0A3B2W7K0_MOUSE Endophilin-A2 OS=Mus musculus OX=10090 GN=Sh3gl1 PE=1 SV=1	815300	828433	819709	305474	353545	347029	871353	901232	1.25099e+06
Syntenin-1	Sdcbp	sp|O08992|SDCB1_MOUSE Syntenin-1 OS=Mus musculus OX=10090 GN=Sdcbp PE=1 SV=1;tr|Q3TMX0|Q3TMX0_MOUSE Syntenin-1 OS=Mus musculus OX=10090 GN=Sdcbp PE=1 SV=1;tr|H3BLG5|H3BLG5_MOUSE Syntenin-1 (Fragment) OS=Mus musculus OX=10090 GN=Sdcbp PE=1 SV=1;tr|A2AKJ9|A2	453130	501732	555488	149553	344481	174224	500374	551380	960140
Glia-derived nexin	Serpine2	sp|Q07235|GDN_MOUSE Glia-derived nexin OS=Mus musculus OX=10090 GN=Serpine2 PE=1 SV=2;tr|A0A087WQ70|A0A087WQ70_MOUSE Glia-derived nexin (Fragment) OS=Mus musculus OX=10090 GN=Serpine2 PE=1 SV=1	449210	427771	684857	974558	341701	1.17645e+06	404699	249797	781573
Histone H2A type 1-F;Histone H2A type 1-H;Histone H2A;Histone H2A type 3;Histone H2A.J;Histone H2A type 2-C;Histone H2A type 1-K;Histone H2A type 2-A;Histone H2AX	Hist1h2af;Hist1h2ah;Hist1h2aa;Hist3h2a;H2afj;Hist2h2ac;Hist1h2ak;Hist2h2aa1;H2afx	sp|C0HKE6|H2A1I_MOUSE Histone H2A type 1-I OS=Mus musculus OX=10090 GN=H2ac13 PE=1 SV=1;sp|C0HKE2|H2A1C_MOUSE Histone H2A type 1-C OS=Mus musculus OX=10090 GN=H2ac6 PE=1 SV=1;sp|C0HKE8|H2A1O_MOUSE Histone H2A type 1-O OS=Mus musculus OX=10090 GN=Hist1h2ao	85174	122994	119898	182357	320621	538049	98179.5	92159.2	127084
Polyubiquitin-C;Ubiquitin;Ubiquitin-related 1;Ubiquitin-related 2;Polyubiquitin-B;Ubiquitin;Ubiquitin-40S ribosomal protein S27a;Ubiquitin;40S ribosomal protein S27a;Ubiquitin-60S ribosomal protein L40;Ubiquitin;60S ribosomal protein L40	Ubc;Ubb;Rps27a;Uba52;Gm8797;Kxd1	sp|P0CG50|UBC_MOUSE Polyubiquitin-C OS=Mus musculus OX=10090 GN=Ubc PE=1 SV=2;sp|P0CG49|UBB_MOUSE Polyubiquitin-B OS=Mus musculus OX=10090 GN=Ubb PE=2 SV=1;sp|P62983|RS27A_MOUSE Ubiquitin-40S ribosomal protein S27a OS=Mus musculus OX=10090 GN=Rps27a PE=1 S	1596000	1.3991e+06	898928	514494	306481	787041	1.47163e+06	1.48627e+06	988394
MLV-related proviral Env polyprotein;Surface protein;Transmembrane protein		sp|P10404|ENV1_MOUSE MLV-related proviral Env polyprotein OS=Mus musculus OX=10090 PE=1 SV=3	1512600	920042	733570	356013	301152	414761	2.10263e+06	1.67296e+06	3.97235e+06
GTP-binding nuclear protein Ran;GTP-binding nuclear protein Ran, testis-specific isoform	Ran;1700009N14Rik;Rasl2-9	sp|P62827|RAN_MOUSE GTP-binding nuclear protein Ran OS=Mus musculus OX=10090 GN=Ran PE=1 SV=3;tr|Q14AA6|Q14AA6_MOUSE GTP-binding nuclear protein Ran OS=Mus musculus OX=10090 GN=1700009N14Rik PE=2 SV=1;sp|Q61820|RANT_MOUSE GTP-binding nuclear protein Ran, t	84171	82858	95094.1	398655	293802	133146	87170.2	66434.1	68183.3
Cytoplasmic dynein 1 heavy chain 1	Dync1h1	sp|Q9JHU4|DYHC1_MOUSE Cytoplasmic dynein 1 heavy chain 1 OS=Mus musculus OX=10090 GN=Dync1h1 PE=1 SV=2	105290	112362	125520	537257	283069	217181	138997	122203	124613
Filamin-A-interacting protein 1	Filip1	sp|Q9CS72|FLIP1_MOUSE Filamin-A-interacting protein 1 OS=Mus musculus OX=10090 GN=Filip1 PE=1 SV=2;tr|A0A5F8MPD6|A0A5F8MPD6_MOUSE Filamin-A-interacting protein 1 OS=Mus musculus OX=10090 GN=Filip1 PE=1 SV=1;tr|Q059P4|Q059P4_MOUSE Filamin-A-interacting prot	665600	835756	1.22688e+06	216440	277441	280011	781553	1.1313e+06	2.27609e+06
CD9 antigen	Cd9	sp|P40240|CD9_MOUSE CD9 antigen OS=Mus musculus OX=10090 GN=Cd9 PE=1 SV=2	70479	96405.2	128629	30008.2	275734	40729.3	88646.8	119751	254608
Ubiquitin-like modifier-activating enzyme 1	Uba1	sp|Q02053|UBA1_MOUSE Ubiquitin-like modifier-activating enzyme 1 OS=Mus musculus OX=10090 GN=Uba1 PE=1 SV=1	104060	105390	120318	472240	265000	169048	112445	94221.8	79851.6
Cofilin-1	Cfl1	sp|P18760|COF1_MOUSE Cofilin-1 OS=Mus musculus OX=10090 GN=Cfl1 PE=1 SV=3;tr|F8WGL3|F8WGL3_MOUSE Cofilin-1 OS=Mus musculus OX=10090 GN=Cfl1 PE=1 SV=1;tr|A0A494B9A7|A0A494B9A7_MOUSE Cofilin-1 OS=Mus musculus OX=10090 GN=Cfl1 PE=1 SV=1	326110	317130	326212	146710	259298	201319	440345	393564	458496
Vimentin	Vim	sp|P20152|VIME_MOUSE Vimentin OS=Mus musculus OX=10090 GN=Vim PE=1 SV=3;tr|A0A0A6YWC8|A0A0A6YWC8_MOUSE Vimentin OS=Mus musculus OX=10090 GN=Vim PE=1 SV=1	52077	53130.9	72361.4	60134.7	241916	91679.3	81996.3	56294.1	68123.6
Ras-related C3 botulinum toxin substrate 1;Ras-related C3 botulinum toxin substrate 2;Ras-related C3 botulinum toxin substrate 3	Rac1;Rac2;Rac3	sp|P63001|RAC1_MOUSE Ras-related C3 botulinum toxin substrate 1 OS=Mus musculus OX=10090 GN=Rac1 PE=1 SV=1;tr|Q3TLP8|Q3TLP8_MOUSE Ras-related C3 botulinum toxin substrate 1 OS=Mus musculus OX=10090 GN=Rac1 PE=1 SV=1;sp|Q05144|RAC2_MOUSE Ras-related C3 botu	472440	529566	465914	220523	240999	224499	460290	465559	538433
Guanine nucleotide-binding protein subunit beta-2-like 1;Guanine nucleotide-binding protein subunit beta-2-like 1, N-terminally processed	Gnb2l1	sp|P68040|RACK1_MOUSE Receptor of activated protein C kinase 1 OS=Mus musculus OX=10090 GN=Rack1 PE=1 SV=3	51742	54644.5	59951.6	339158	240350	92587.4	67034.3	52753.2	56937.5
40S ribosomal protein S4, X isoform;40S ribosomal protein S4	Rps4x;Gm15013	sp|P62702|RS4X_MOUSE 40S ribosomal protein S4, X isoform OS=Mus musculus OX=10090 GN=Rps4x PE=1 SV=2;tr|V9GWY0|V9GWY0_MOUSE 40S ribosomal protein S4 OS=Mus musculus OX=10090 GN=Gm15013 PE=3 SV=1	62311	79892.2	77035.7	308180	237294	152102	61048.1	53318.9	51922.8
Sodium/potassium-transporting ATPase subunit alpha-1	Atp1a1	sp|Q8VDN2|AT1A1_MOUSE Sodium/potassium-transporting ATPase subunit alpha-1 OS=Mus musculus OX=10090 GN=Atp1a1 PE=1 SV=1	245490	255216	206117	154196	236310	387199	381711	666245	454186
40S ribosomal protein S16	Rps16	sp|P14131|RS16_MOUSE 40S ribosomal protein S16 OS=Mus musculus OX=10090 GN=Rps16 PE=1 SV=4	58683	73675.1	66100.6	230822	220747	127159	56919.7	44333.1	54590.2
40S ribosomal protein S3	Rps3	sp|P62908|RS3_MOUSE 40S ribosomal protein S3 OS=Mus musculus OX=10090 GN=Rps3 PE=1 SV=1;tr|D3YV43|D3YV43_MOUSE 40S ribosomal protein S3 OS=Mus musculus OX=10090 GN=Rps3 PE=1 SV=1;tr|A0A140LI77|A0A140LI77_MOUSE 40S ribosomal protein S3 OS=Mus musculus OX=10	62856	84981.6	73761.6	393091	217616	162233	65063.6	40365.6	42212.5
D-3-phosphoglycerate dehydrogenase	Phgdh	sp|Q61753|SERA_MOUSE D-3-phosphoglycerate dehydrogenase OS=Mus musculus OX=10090 GN=Phgdh PE=1 SV=3	152750	159675	190699	346164	214910	188834	131407	119654	96184.7
Protein kinase C and casein kinase substrate in neurons protein 2	Pacsin2	sp|Q9WVE8|PACN2_MOUSE Protein kinase C and casein kinase substrate in neurons protein 2 OS=Mus musculus OX=10090 GN=Pacsin2 PE=1 SV=1;tr|A0A2R8W6S4|A0A2R8W6S4_MOUSE Protein kinase C and casein kinase substrate in neurons protein 2 (Fragment) OS=Mus musculu	446440	439415	565976	170232	205958	218962	449361	492079	772226
Neuronal membrane glycoprotein M6-a	Gpm6a	sp|P35802|GPM6A_MOUSE Neuronal membrane glycoprotein M6-a OS=Mus musculus OX=10090 GN=Gpm6a PE=1 SV=1	412970	393229	289770	147833	203223	230538	308772	337256	285008
Radixin	Rdx	sp|P26043|RADI_MOUSE Radixin OS=Mus musculus OX=10090 GN=Rdx PE=1 SV=3;tr|A0A5F8MPB9|A0A5F8MPB9_MOUSE Radixin OS=Mus musculus OX=10090 GN=Rdx PE=1 SV=1	283650	277902	247563	135369	201665	237636	244151	334733	218898
Clusterin;Clusterin beta chain;Clusterin alpha chain	Clu	sp|Q06890|CLUS_MOUSE Clusterin OS=Mus musculus OX=10090 GN=Clu PE=1 SV=1;tr|E9PUU2|E9PUU2_MOUSE Clusterin (Fragment) OS=Mus musculus OX=10090 GN=Clu PE=1 SV=1;tr|E9PXG5|E9PXG5_MOUSE Clusterin (Fragment) OS=Mus musculus OX=10090 GN=Clu PE=1 SV=1;tr|E9Q8Y5|E	18150	20648.2	27287.8	231166	197431	105425	72988.4	55417.7	135906
Glyceraldehyde-3-phosphate dehydrogenase	Gapdh	sp|P16858|G3P_MOUSE Glyceraldehyde-3-phosphate dehydrogenase OS=Mus musculus OX=10090 GN=Gapdh PE=1 SV=2;tr|A0A0A0MQF6|A0A0A0MQF6_MOUSE Glyceraldehyde-3-phosphate dehydrogenase OS=Mus musculus OX=10090 GN=Gapdh PE=1 SV=1;tr|S4R257|S4R257_MOUSE Glyceraldehy	122410	126956	155248	442158	196328	188146	107697	114528	90226.8
T-complex protein 1 subunit beta	Cct2	sp|P80314|TCPB_MOUSE T-complex protein 1 subunit beta OS=Mus musculus OX=10090 GN=Cct2 PE=1 SV=4;tr|A0A1W2P7B7|A0A1W2P7B7_MOUSE T-complex protein 1 subunit beta (Fragment) OS=Mus musculus OX=10090 GN=Cct2 PE=1 SV=1	80868	80822.2	97442	318768	192101	124276	87729.8	78663.3	73962
Calmodulin-like protein 3	Calm1;Calml3	sp|P0DP28|CALM3_MOUSE Calmodulin-3 OS=Mus musculus OX=10090 GN=Calm3 PE=1 SV=1;sp|P0DP27|CALM2_MOUSE Calmodulin-2 OS=Mus musculus OX=10090 GN=Calm2 PE=1 SV=1;sp|P0DP26|CALM1_MOUSE Calmodulin-1 OS=Mus musculus OX=10090 GN=Calm1 PE=1 SV=1;tr|Q3UKW2|Q3UKW2_MO	271060	278590	251859	118550	191654	200816	250655	276867	186040
T-complex protein 1 subunit alpha	Tcp1	sp|P11983|TCPA_MOUSE T-complex protein 1 subunit alpha OS=Mus musculus OX=10090 GN=Tcp1 PE=1 SV=3	89759	102747	104560	347454	191542	151608	82096.8	76437	77581.1
40S ribosomal protein S11	Rps11	sp|P62281|RS11_MOUSE 40S ribosomal protein S11 OS=Mus musculus OX=10090 GN=Rps11 PE=1 SV=3;tr|A0A1B0GRR3|A0A1B0GRR3_MOUSE 40S ribosomal protein S11 OS=Mus musculus OX=10090 GN=Rps11 PE=1 SV=1	35978	52646.1	50353.3	305651	188934	116235	40694.6	26208.4	29006.1
40S ribosomal protein SA	Rpsa	sp|P14206|RSSA_MOUSE 40S ribosomal protein SA OS=Mus musculus OX=10090 GN=Rpsa PE=1 SV=4;tr|A0A1L1SRW0|A0A1L1SRW0_MOUSE 40S ribosomal protein SA (Fragment) OS=Mus musculus OX=10090 GN=Rpsa PE=1 SV=1	33975	42876.7	46141.1	352983	188606	109093	56295.8	35116.3	37864
Fructose-bisphosphate aldolase C	Aldoc	sp|P05063|ALDOC_MOUSE Fructose-bisphosphate aldolase C OS=Mus musculus OX=10090 GN=Aldoc PE=1 SV=4	92751	90041.7	96616.8	123036	185691	137545	115620	132764	99774
Dihydropyrimidinase-related protein 2	Dpysl2	sp|O08553|DPYL2_MOUSE Dihydropyrimidinase-related protein 2 OS=Mus musculus OX=10090 GN=Dpysl2 PE=1 SV=2	74908	68572.6	70444.8	218853	182449	120379	94045.4	71757.8	73360.2
Disco-interacting protein 2 homolog B	Dip2b	sp|Q3UH60|DIP2B_MOUSE Disco-interacting protein 2 homolog B OS=Mus musculus OX=10090 GN=Dip2b PE=1 SV=1	295820	272571	190609	117022	171007	144696	153318	218505	156485
Phosphoglycerate kinase 1	Pgk1	sp|P09411|PGK1_MOUSE Phosphoglycerate kinase 1 OS=Mus musculus OX=10090 GN=Pgk1 PE=1 SV=4	75237	83773.3	84180.3	126517	169486	91079.7	83697.7	69632.4	61333.4
Myristoylated alanine-rich C-kinase substrate	Marcks	sp|P26645|MARCS_MOUSE Myristoylated alanine-rich C-kinase substrate OS=Mus musculus OX=10090 GN=Marcks PE=1 SV=2	448090	576908	365667	128631	168174	237936	234423	251046	142235
Tubulin beta-5 chain	Tubb5	sp|P99024|TBB5_MOUSE Tubulin beta-5 chain OS=Mus musculus OX=10090 GN=Tubb5 PE=1 SV=1	31211	32044	41597.2	174111	165633	62778	36733.6	21306.1	28932.2
Brevican core protein	Bcan	sp|Q61361|PGCB_MOUSE Brevican core protein OS=Mus musculus OX=10090 GN=Bcan PE=1 SV=2	23325	21215.7	24093	37934.7	161824	38885.7	32835.4	19041.8	22903.5
Histone H1.3;Histone H1.2	Hist1h1d;Hist1h1c	sp|P43277|H13_MOUSE Histone H1.3 OS=Mus musculus OX=10090 GN=H1-3 PE=1 SV=2;sp|P15864|H12_MOUSE Histone H1.2 OS=Mus musculus OX=10090 GN=H1-2 PE=1 SV=2	174400	135436	113967	103526	149093	201610	219726	159860	101170
Immunoglobulin superfamily member 8	Igsf8	sp|Q8R366|IGSF8_MOUSE Immunoglobulin superfamily member 8 OS=Mus musculus OX=10090 GN=Igsf8 PE=1 SV=2;tr|G3UYZ1|G3UYZ1_MOUSE Immunoglobulin superfamily member 8 OS=Mus musculus OX=10090 GN=Igsf8 PE=1 SV=1;tr|A0A0R4J117|A0A0R4J117_MOUSE Immunoglobulin super	284290	262216	216009	113876	147974	137360	205839	249373	241582
Ras-related protein Rap-1A	Rap1a	sp|P62835|RAP1A_MOUSE Ras-related protein Rap-1A OS=Mus musculus OX=10090 GN=Rap1a PE=1 SV=1;tr|A0A0G2JE52|A0A0G2JE52_MOUSE Ras-related protein Rap-1A OS=Mus musculus OX=10090 GN=Rap1a PE=1 SV=1;tr|A0A0G2JDL9|A0A0G2JDL9_MOUSE Ras-related protein Rap-1A OS=	150670	169224	128315	54752.5	147550	76512.2	103976	146130	115386
Acyl-CoA-binding protein	Dbi	sp|P31786|ACBP_MOUSE Acyl-CoA-binding protein OS=Mus musculus OX=10090 GN=Dbi PE=1 SV=2;tr|D3Z563|D3Z563_MOUSE Acyl-CoA-binding protein OS=Mus musculus OX=10090 GN=Dbi PE=1 SV=1;tr|Q4VWZ5|Q4VWZ5_MOUSE Acyl-CoA-binding protein OS=Mus musculus OX=10090 GN=Db	89251	103567	92884.8	83216.3	147542	120070	192524	168367	195609
T-complex protein 1 subunit theta	Cct8	sp|P42932|TCPQ_MOUSE T-complex protein 1 subunit theta OS=Mus musculus OX=10090 GN=Cct8 PE=1 SV=3;tr|H3BL49|H3BL49_MOUSE T-complex protein 1 subunit theta OS=Mus musculus OX=10090 GN=Cct8 PE=1 SV=1;tr|H3BJB6|H3BJB6_MOUSE T-complex protein 1 subunit theta (	63195	71004.5	78755.3	182711	147535	103732	76578.2	56364.9	61017.6
Histone H2B type 1-C/E/G;Histone H2B type 1-H;Histone H2B type 1-F/J/L;Histone H2B type 1-M;Histone H2B type 1-B;Histone H2B type 2-B;Histone H2B type 1-P;Histone H2B type 1-K;Histone H2B;Histone H2B type 3-A;Histone H2B type 3-B;Histone H2B type 2-E;Histone H2B type 1-A	Hist1h2bc;Hist1h2bh;Hist1h2bf;Hist1h2bm;Hist1h2bb;Hist2h2bb;Hist1h2bp;Hist1h2bk;Hist1h2br;Hist3h2ba;Hist3h2bb;Hist2h2be;Hist1h2ba	sp|Q6ZWY9|H2B1C_MOUSE Histone H2B type 1-C/E/G OS=Mus musculus OX=10090 GN=H2bc4 PE=1 SV=3;sp|Q64478|H2B1H_MOUSE Histone H2B type 1-H OS=Mus musculus OX=10090 GN=H2bc9 PE=1 SV=3;sp|P10853|H2B1F_MOUSE Histone H2B type 1-F/J/L OS=Mus musculus OX=10090 GN=H2b	46388	61664.9	56012	106126	146804	291552	44255	46204.4	61064.5
Fatty acid-binding protein, brain	Fabp7	sp|P51880|FABP7_MOUSE Fatty acid-binding protein, brain OS=Mus musculus OX=10090 GN=Fabp7 PE=1 SV=2;tr|E9Q0H6|E9Q0H6_MOUSE Fatty acid-binding protein, brain OS=Mus musculus OX=10090 GN=Fabp7 PE=1 SV=1	169880	184953	163548	198326	146409	156423	165782	120805	105770
14-3-3 protein epsilon	Ywhae	sp|P62259|1433E_MOUSE 14-3-3 protein epsilon OS=Mus musculus OX=10090 GN=Ywhae PE=1 SV=1	41801	53067.2	52716.5	22941.5	142682	31967.8	49155.3	37308.1	50087.6
Thioredoxin	Txn	sp|P10639|THIO_MOUSE Thioredoxin OS=Mus musculus OX=10090 GN=Txn PE=1 SV=3	328860	317211	330098	103248	142570	121860	258205	187443	241514
Annexin;Annexin A6	Anxa6	tr|F8WIT2|F8WIT2_MOUSE Annexin OS=Mus musculus OX=10090 GN=Anxa6 PE=1 SV=1;sp|P14824|ANXA6_MOUSE Annexin A6 OS=Mus musculus OX=10090 GN=Anxa6 PE=1 SV=3	105100	104621	89195.4	58445.2	141184	129028	62308.5	56117	44697.3
CD81 antigen	Cd81	sp|P35762|CD81_MOUSE CD81 antigen OS=Mus musculus OX=10090 GN=Cd81 PE=1 SV=2;tr|A0A140LJL0|A0A140LJL0_MOUSE CD81 antigen (Fragment) OS=Mus musculus OX=10090 GN=Cd81 PE=1 SV=1	218620	202521	158224	63002.8	141169	89871.8	285143	304689	343153
Hemopexin	Hpx	sp|Q91X72|HEMO_MOUSE Hemopexin OS=Mus musculus OX=10090 GN=Hpx PE=1 SV=2	31931	45958.2	71525.6	32434.2	136935	28138.6	30680.4	24405.2	57731.3
Transforming protein RhoA;Rho-related GTP-binding protein RhoC	Rhoa;Rhoc;4930544G11Rik	sp|Q9QUI0|RHOA_MOUSE Transforming protein RhoA OS=Mus musculus OX=10090 GN=Rhoa PE=1 SV=1;sp|Q62159|RHOC_MOUSE Rho-related GTP-binding protein RhoC OS=Mus musculus OX=10090 GN=Rhoc PE=1 SV=2;tr|H3BL56|H3BL56_MOUSE Rho-related GTP-binding protein RhoC OS=Mu	197810	196692	192371	100951	134557	98212.7	155523	171970	187005
Peroxiredoxin-1	Prdx1	sp|P35700|PRDX1_MOUSE Peroxiredoxin-1 OS=Mus musculus OX=10090 GN=Prdx1 PE=1 SV=1;tr|B1AXW5|B1AXW5_MOUSE Peroxiredoxin-1 (Fragment) OS=Mus musculus OX=10090 GN=Prdx1 PE=1 SV=8;tr|B1AXW6|B1AXW6_MOUSE Peroxiredoxin-1 (Fragment) OS=Mus musculus OX=10090 GN=Pr	108450	114639	126883	108949	131606	135994	103286	75232.2	54884.7
Guanine nucleotide-binding protein G(i) subunit alpha-2	Gnai2	sp|P08752|GNAI2_MOUSE Guanine nucleotide-binding protein G(i) subunit alpha-2 OS=Mus musculus OX=10090 GN=Gnai2 PE=1 SV=5;tr|A0A0A6YWA9|A0A0A6YWA9_MOUSE Guanine nucleotide-binding protein G(i) subunit alpha-2 (Fragment) OS=Mus musculus OX=10090 GN=Gnai2 PE	120810	150704	115724	70383.1	128505	136531	139822	218381	159225
Integrin alpha-7;Integrin alpha-7 heavy chain;Integrin alpha-7 light chain	Itga7	sp|Q61738|ITA7_MOUSE Integrin alpha-7 OS=Mus musculus OX=10090 GN=Itga7 PE=1 SV=3;tr|G3X9Q1|G3X9Q1_MOUSE Integrin alpha-7 OS=Mus musculus OX=10090 GN=Itga7 PE=1 SV=1;tr|Q3TZS3|Q3TZS3_MOUSE Integrin alpha-7 OS=Mus musculus OX=10090 GN=Itga7 PE=1 SV=1	175660	175455	143429	81344.7	125091	155849	312359	426370	363861
4F2 cell-surface antigen heavy chain	Slc3a2	sp|P10852|4F2_MOUSE 4F2 cell-surface antigen heavy chain OS=Mus musculus OX=10090 GN=Slc3a2 PE=1 SV=1;tr|A0A0U1RPK4|A0A0U1RPK4_MOUSE 4F2 cell-surface antigen heavy chain OS=Mus musculus OX=10090 GN=Slc3a2 PE=1 SV=1	143890	172673	126840	84526.5	122601	203611	165963	294023	215510
Poly(rC)-binding protein 2	Pcbp2	sp|Q61990|PCBP2_MOUSE Poly(rC)-binding protein 2 OS=Mus musculus OX=10090 GN=Pcbp2 PE=1 SV=1;tr|B2M1R7|B2M1R7_MOUSE Poly(rC)-binding protein 2 OS=Mus musculus OX=10090 GN=Pcbp2 PE=1 SV=1;tr|A0A2R8VI25|A0A2R8VI25_MOUSE Poly(rC)-binding protein 2 OS=Mus musc	321080	299131	346017	140129	122587	143259	341780	311585	389890
Basement membrane-specific heparan sulfate proteoglycan core protein	Hspg2	tr|E9PZ16|E9PZ16_MOUSE Basement membrane-specific heparan sulfate proteoglycan core protein OS=Mus musculus OX=10090 GN=Hspg2 PE=1 SV=1;tr|B1B0C7|B1B0C7_MOUSE Basement membrane-specific heparan sulfate proteoglycan core protein OS=Mus musculus OX=10090 GN=	83281	99129.3	99667.3	110294	120224	182662	99051.8	109651	156221
T-complex protein 1 subunit epsilon	Cct5	sp|P80316|TCPE_MOUSE T-complex protein 1 subunit epsilon OS=Mus musculus OX=10090 GN=Cct5 PE=1 SV=1;tr|E0CZA1|E0CZA1_MOUSE T-complex protein 1 subunit epsilon (Fragment) OS=Mus musculus OX=10090 GN=Cct5 PE=1 SV=1	36515	41957	45677.9	152927	118532	67139.8	41254.3	38151.7	32172
Transketolase	Tkt	sp|P40142|TKT_MOUSE Transketolase OS=Mus musculus OX=10090 GN=Tkt PE=1 SV=1;tr|A0A286YE28|A0A286YE28_MOUSE Transketolase (Fragment) OS=Mus musculus OX=10090 GN=Tkt PE=1 SV=1	38509	32161.2	47611.5	80206.6	116922	57492.2	41994	42781.3	40236.1
Tubulin beta-2A chain	Tubb2a	sp|Q7TMM9|TBB2A_MOUSE Tubulin beta-2A chain OS=Mus musculus OX=10090 GN=Tubb2a PE=1 SV=1	23328	21942.2	26860.3	84076.3	115625	36423.1	33848.6	18983.3	19796
40S ribosomal protein S9	Rps9	sp|Q6ZWN5|RS9_MOUSE 40S ribosomal protein S9 OS=Mus musculus OX=10090 GN=Rps9 PE=1 SV=3;tr|F7CJS8|F7CJS8_MOUSE 40S ribosomal protein S9 (Fragment) OS=Mus musculus OX=10090 GN=Rps9 PE=1 SV=1;tr|D3YWH9|D3YWH9_MOUSE 40S ribosomal protein S9 OS=Mus musculus OX	38312	65119.1	48262.1	259700	112047	167858	41767.9	34793.2	27467.9
Nucleoside diphosphate kinase;Nucleoside diphosphate kinase B	Gm20390;Nme2;Nme1	tr|E9PZF0|E9PZF0_MOUSE Nucleoside diphosphate kinase OS=Mus musculus OX=10090 GN=Gm20390 PE=3 SV=1;sp|Q01768|NDKB_MOUSE Nucleoside diphosphate kinase B OS=Mus musculus OX=10090 GN=Nme2 PE=1 SV=1;tr|Q5NC79|Q5NC79_MOUSE Nucleoside diphosphate kinase A OS=Mus	169060	163482	164996	87622.2	106404	165927	125488	113130	83163.5
Neural cell adhesion molecule 1	Ncam1	tr|A0A0A6YY47|A0A0A6YY47_MOUSE Neural cell adhesion molecule 1 OS=Mus musculus OX=10090 GN=Ncam1 PE=1 SV=1;sp|P13595|NCAM1_MOUSE Neural cell adhesion molecule 1 OS=Mus musculus OX=10090 GN=Ncam1 PE=1 SV=3;tr|E9QB01|E9QB01_MOUSE Neural cell adhesion molecul	175320	188534	199265	91244.1	104861	118289	144874	184549	192557
L-lactate dehydrogenase A chain;L-lactate dehydrogenase	Ldha	sp|P06151|LDHA_MOUSE L-lactate dehydrogenase A chain OS=Mus musculus OX=10090 GN=Ldha PE=1 SV=3;tr|A0A1B0GSX0|A0A1B0GSX0_MOUSE L-lactate dehydrogenase OS=Mus musculus OX=10090 GN=Ldha PE=1 SV=1;tr|A0A1B0GSR9|A0A1B0GSR9_MOUSE L-lactate dehydrogenase OS=Mus	104370	110414	115357	62153	103654	111165	98356.7	101118	72784.1
Fructose-bisphosphate aldolase A;Fructose-bisphosphate aldolase	Aldoa;Aldoart1;Aldoart2	sp|P05064|ALDOA_MOUSE Fructose-bisphosphate aldolase A OS=Mus musculus OX=10090 GN=Aldoa PE=1 SV=2;tr|A6ZI44|A6ZI44_MOUSE Fructose-bisphosphate aldolase OS=Mus musculus OX=10090 GN=Aldoa PE=1 SV=1;tr|Q9CPQ9|Q9CPQ9_MOUSE Fructose-bisphosphate aldolase OS=Mu	86308	90693.4	98405.6	63336.7	103102	99491.1	92624.6	89494.7	70099.6
Eukaryotic initiation factor 4A-I	Eif4a1	sp|P60843|IF4A1_MOUSE Eukaryotic initiation factor 4A-I OS=Mus musculus OX=10090 GN=Eif4a1 PE=1 SV=1	78562	78229.9	85644.4	115707	102931	77144.4	78983	58841.7	78118.9
Histone H3.1;Histone H3.3;Histone H3.3C;Histone H3.2;Histone H3	Hist1h3a;H3f3a;H3f3c;Hist1h3b	sp|P68433|H31_MOUSE Histone H3.1 OS=Mus musculus OX=10090 GN=H3c1 PE=1 SV=2;sp|P84244|H33_MOUSE Histone H3.3 OS=Mus musculus OX=10090 GN=H3-3a PE=1 SV=2;sp|P02301|H3C_MOUSE Histone H3.3C OS=Mus musculus OX=10090 GN=H3-5 PE=3 SV=3;sp|P84228|H32_MOUSE Histon	13799	22150.1	20341.3	29739.1	102774	102110	21022.1	16759.7	32510
Probable ATP-dependent RNA helicase DDX5	Ddx5	sp|Q61656|DDX5_MOUSE Probable ATP-dependent RNA helicase DDX5 OS=Mus musculus OX=10090 GN=Ddx5 PE=1 SV=2;tr|Q8BTS0|Q8BTS0_MOUSE DEAD (Asp-Glu-Ala-Asp) box polypeptide 5 OS=Mus musculus OX=10090 GN=Ddx5 PE=1 SV=1;tr|S4R1I6|S4R1I6_MOUSE Probable ATP-dependen	27401	25331.9	30564.1	210497	102528	53086.3	26131.8	21147.7	23143.7
Tumor susceptibility gene 101 protein	Tsg101	sp|Q61187|TS101_MOUSE Tumor susceptibility gene 101 protein OS=Mus musculus OX=10090 GN=Tsg101 PE=1 SV=2;tr|A0A1B0GS09|A0A1B0GS09_MOUSE Tumor susceptibility gene 101 protein (Fragment) OS=Mus musculus OX=10090 GN=Tsg101 PE=1 SV=1	279880	268082	275907	106627	101522	114683	271437	263377	348812
Agrin;Agrin N-terminal 110 kDa subunit;Agrin C-terminal 110 kDa subunit;Agrin C-terminal 90 kDa fragment;Agrin C-terminal 22 kDa fragment	Agrn	tr|M0QWP1|M0QWP1_MOUSE Agrin OS=Mus musculus OX=10090 GN=Agrn PE=1 SV=1;sp|A2ASQ1|AGRIN_MOUSE Agrin OS=Mus musculus OX=10090 GN=Agrn PE=1 SV=1;tr|Z4YK85|Z4YK85_MOUSE Agrin OS=Mus musculus OX=10090 GN=Agrn PE=1 SV=1	82581	105427	121570	136866	97653.3	449747	84113.6	87093.2	139977
ATP-dependent RNA helicase A	Dhx9	tr|A0A087WPL5|A0A087WPL5_MOUSE ATP-dependent RNA helicase A OS=Mus musculus OX=10090 GN=Dhx9 PE=1 SV=1;tr|E9QNN1|E9QNN1_MOUSE ATP-dependent RNA helicase A OS=Mus musculus OX=10090 GN=Dhx9 PE=1 SV=1;sp|O70133|DHX9_MOUSE ATP-dependent RNA helicase A OS=Mus m	29222	30017.8	33081.7	172887	97347.7	55197.1	41109.1	35796.1	38391.5
Vacuolar protein sorting-associated protein 28 homolog	Vps28	sp|Q9D1C8|VPS28_MOUSE Vacuolar protein sorting-associated protein 28 homolog OS=Mus musculus OX=10090 GN=Vps28 PE=1 SV=1;tr|A0A2R8VKS6|A0A2R8VKS6_MOUSE Vacuolar protein sorting-associated protein 28 homolog OS=Mus musculus OX=10090 GN=Vps28 PE=1 SV=1	182810	176920	173487	88912.1	96632.1	91000.3	179376	184168	228023
Elongation factor 1-gamma	Eef1g	sp|Q9D8N0|EF1G_MOUSE Elongation factor 1-gamma OS=Mus musculus OX=10090 GN=Eef1g PE=1 SV=3	25640	29760	40715.5	150139	95558.7	60409.7	32760	24559.3	28895.1
40S ribosomal protein S2	Rps2	sp|P25444|RS2_MOUSE 40S ribosomal protein S2 OS=Mus musculus OX=10090 GN=Rps2 PE=1 SV=3;tr|D3YVC1|D3YVC1_MOUSE 40S ribosomal protein S2 (Fragment) OS=Mus musculus OX=10090 GN=Rps2 PE=1 SV=1;tr|D3YWJ3|D3YWJ3_MOUSE 40S ribosomal protein S2 OS=Mus musculus OX	46109	69696.6	51588.9	188872	94843.2	138524	36747.5	30160.9	27523.4
T-complex protein 1 subunit delta	Cct4	sp|P80315|TCPD_MOUSE T-complex protein 1 subunit delta OS=Mus musculus OX=10090 GN=Cct4 PE=1 SV=3;tr|G5E839|G5E839_MOUSE T-complex protein 1 subunit delta OS=Mus musculus OX=10090 GN=Cct4 PE=1 SV=1	59679	53785.6	57838	166382	94224.5	96264.1	68329.5	47346.3	41540.4
T-complex protein 1 subunit zeta	Cct6a	sp|P80317|TCPZ_MOUSE T-complex protein 1 subunit zeta OS=Mus musculus OX=10090 GN=Cct6a PE=1 SV=3;tr|A0A571BEL9|A0A571BEL9_MOUSE T-complex protein 1 subunit zeta OS=Mus musculus OX=10090 GN=Cct6a PE=1 SV=1	38618	45321.1	58093.6	181299	93725.1	86135.1	36201.8	36839.8	33929.9
Retrovirus-related Pol polyprotein;Reverse transcriptase;Endonuclease	Pol	sp|P10400|POL1_MOUSE Retrovirus-related Pol polyprotein (Fragment) OS=Mus musculus OX=10090 GN=Pol PE=2 SV=1	208540	202711	261927	79589.4	89498.7	70472.6	272609	274468	421775
Histone H4	Hist1h4a	sp|P62806|H4_MOUSE Histone H4 OS=Mus musculus OX=10090 GN=H4c1 PE=1 SV=2	22523	32508.3	21067.4	40925.8	89044.1	158935	30013.2	25456.9	24049.4
Peroxiredoxin-2	Prdx2	sp|Q61171|PRDX2_MOUSE Peroxiredoxin-2 OS=Mus musculus OX=10090 GN=Prdx2 PE=1 SV=3;tr|D3Z4A4|D3Z4A4_MOUSE Peroxiredoxin-2 (Fragment) OS=Mus musculus OX=10090 GN=Prdx2 PE=1 SV=8	60048	62211.2	68661.4	57645.9	88783.2	75585.6	59564.5	47952.7	40044.9
Ras-related protein Rab-6A;Ras-related protein Rab-6B	Rab6a;Rab6b	sp|P35279|RAB6A_MOUSE Ras-related protein Rab-6A OS=Mus musculus OX=10090 GN=Rab6a PE=1 SV=4;sp|P61294|RAB6B_MOUSE Ras-related protein Rab-6B OS=Mus musculus OX=10090 GN=Rab6b PE=1 SV=1;tr|D3YV69|D3YV69_MOUSE Ras-related protein Rab-6A OS=Mus musculus OX=1	77536	83377.9	78201.7	89721.5	87538.4	73418.3	98882.9	114874	110350
Heat shock 70 kDa protein 4	Hspa4	sp|Q61316|HSP74_MOUSE Heat shock 70 kDa protein 4 OS=Mus musculus OX=10090 GN=Hspa4 PE=1 SV=1;tr|Q3U2G2|Q3U2G2_MOUSE Heat shock 70 kDa protein 4 OS=Mus musculus OX=10090 GN=Hspa4 PE=1 SV=1	59499	58664.8	71525.6	123203	85548.2	91150.2	63776.8	52127.4	51632.6
Mitogen-activated protein kinase kinase kinase kinase 4	Map4k4	tr|A0A0A6YWR8|A0A0A6YWR8_MOUSE Mitogen-activated protein kinase kinase kinase kinase 4 OS=Mus musculus OX=10090 GN=Map4k4 PE=1 SV=1;tr|A0A0A6YW53|A0A0A6YW53_MOUSE Mitogen-activated protein kinase kinase kinase kinase 4 OS=Mus musculus OX=10090 GN=Map4k4 PE	212430	207808	143099	79326.4	85428.9	91943.8	98334.4	148618	89364.7
Ras-related protein Rab-7a	Rab7a	sp|P51150|RAB7A_MOUSE Ras-related protein Rab-7a OS=Mus musculus OX=10090 GN=Rab7a PE=1 SV=2	83722	90305.3	88061.4	73509.2	82603.9	65274.1	83371.1	88627.2	95510.4
Disintegrin and metalloproteinase domain-containing protein 10	Adam10	sp|O35598|ADA10_MOUSE Disintegrin and metalloproteinase domain-containing protein 10 OS=Mus musculus OX=10090 GN=Adam10 PE=1 SV=2	166370	153362	146038	62279.5	82410.1	69615.6	186703	205670	223798
Multivesicular body subunit 12B	Mvb12b	sp|Q6KAU4|MB12B_MOUSE Multivesicular body subunit 12B OS=Mus musculus OX=10090 GN=Mvb12b PE=1 SV=2;tr|A2ARF0|A2ARF0_MOUSE Multivesicular body subunit 12B (Fragment) OS=Mus musculus OX=10090 GN=Mvb12b PE=1 SV=1	72019	65441.3	72909.8	35783.4	81023.7	37899.9	69369.3	72929.8	97392.5
Prosaposin	Psap	tr|E9PZ00|E9PZ00_MOUSE Prosaposin OS=Mus musculus OX=10090 GN=Psap PE=1 SV=1;tr|Q8BFQ1|Q8BFQ1_MOUSE Prosaposin OS=Mus musculus OX=10090 GN=Psap PE=1 SV=1;tr|K3W4L3|K3W4L3_MOUSE Prosaposin OS=Mus musculus OX=10090 GN=Psap PE=1 SV=1;tr|J3QPG5|J3QPG5_MOUSE Pr	52271	48201.9	88029.4	130948	80173.9	109146	83530.2	71353.2	216316
Guanine nucleotide-binding protein G(I)/G(S)/G(T) subunit beta-1	Gnb1	sp|P62874|GBB1_MOUSE Guanine nucleotide-binding protein G(I)/G(S)/G(T) subunit beta-1 OS=Mus musculus OX=10090 GN=Gnb1 PE=1 SV=3;tr|H3BKR2|H3BKR2_MOUSE Guanine nucleotide-binding protein G(I)/G(S)/G(T) subunit beta-1 (Fragment) OS=Mus musculus OX=10090 GN=	115300	121742	85277	79564.2	80114.3	122230	90140.2	122628	100683
Chloride intracellular channel protein 1	Clic1	sp|Q9Z1Q5|CLIC1_MOUSE Chloride intracellular channel protein 1 OS=Mus musculus OX=10090 GN=Clic1 PE=1 SV=3	24972	29697.1	28162.5	26295.8	79018.6	34325.5	49063.2	49254.9	40589.9
Coatomer subunit alpha;Xenin;Proxenin;Coatomer subunit alpha	Copa	sp|Q8CIE6|COPA_MOUSE Coatomer subunit alpha OS=Mus musculus OX=10090 GN=Copa PE=1 SV=2;tr|F8WHL2|F8WHL2_MOUSE Coatomer subunit alpha OS=Mus musculus OX=10090 GN=Copa PE=1 SV=1	26676	17598.3	22338.2	137817	78757.7	48177	19999.1	16071.9	16527.7
40S ribosomal protein S3a	Rps3a	sp|P97351|RS3A_MOUSE 40S ribosomal protein S3a OS=Mus musculus OX=10090 GN=Rps3a PE=1 SV=3	44224	62957.4	57646.4	146700	78444.6	136232	42951.4	34878.2	30828
Huntingtin-interacting protein 1	Hip1	sp|Q8VD75|HIP1_MOUSE Huntingtin-interacting protein 1 OS=Mus musculus OX=10090 GN=Hip1 PE=1 SV=2;tr|A0A0J9YUA3|A0A0J9YUA3_MOUSE Huntingtin-interacting protein 1 (Fragment) OS=Mus musculus OX=10090 GN=Hip1 PE=1 SV=1	236800	227264	170857	81536.9	77028.4	84871.6	136252	129099	112287
CD2-associated protein	Cd2ap	sp|Q9JLQ0|CD2AP_MOUSE CD2-associated protein OS=Mus musculus OX=10090 GN=Cd2ap PE=1 SV=3;tr|A0A3B2W812|A0A3B2W812_MOUSE CD2-associated protein OS=Mus musculus OX=10090 GN=Cd2ap PE=1 SV=1	169930	149789	157282	60822.6	76521.5	91035.6	185601	156974	186685
Cardiac-enriched FHL2-interacting protein	CEFIP	sp|D3Z1D3|CEFIP_MOUSE Cardiac-enriched FHL2-interacting protein OS=Mus musculus OX=10090 GN=CEFIP PE=1 SV=1	52510	60592.9	109740	15883	75470.5	14013.8	72897.7	75276.5	252785
Tenascin-R	Tnr	sp|Q8BYI9|TENR_MOUSE Tenascin-R OS=Mus musculus OX=10090 GN=Tnr PE=1 SV=2	15998	16871.1	15639.3	15890.6	74008.8	29550.2	21333.4	17174	18390.2
Integrin beta-1	Itgb1	sp|P09055|ITB1_MOUSE Integrin beta-1 OS=Mus musculus OX=10090 GN=Itgb1 PE=1 SV=1	96080	111117	99582.1	59239.4	73282.1	81628.7	108904	143147	145828
Laminin subunit beta-1	Lamb1	sp|P02469|LAMB1_MOUSE Laminin subunit beta-1 OS=Mus musculus OX=10090 GN=Lamb1 PE=1 SV=3;tr|E9QN70|E9QN70_MOUSE Laminin subunit beta-1 OS=Mus musculus OX=10090 GN=Lamb1 PE=1 SV=1	192470	362920	466575	76959.1	72378.7	203303	74448.3	61260.1	94311.2
Peroxiredoxin-6	Prdx6	sp|O08709|PRDX6_MOUSE Peroxiredoxin-6 OS=Mus musculus OX=10090 GN=Prdx6 PE=1 SV=3;tr|Q6GT24|Q6GT24_MOUSE Peroxiredoxin OS=Mus musculus OX=10090 GN=Prdx6 PE=1 SV=1;tr|D3Z0Y2|D3Z0Y2_MOUSE Peroxiredoxin OS=Mus musculus OX=10090 GN=Prdx6 PE=1 SV=1	38186	44093.8	40975.9	65623.1	72366	66677.7	84281.1	72742.1	65669.5
EH domain-containing protein 1	Ehd1	sp|Q9WVK4|EHD1_MOUSE EH domain-containing protein 1 OS=Mus musculus OX=10090 GN=Ehd1 PE=1 SV=1	83495	88701.6	93864.3	60377.5	71915	61849.5	112287	122849	155572
Multivesicular body subunit 12A	Mvb12a	sp|Q78HU3|MB12A_MOUSE Multivesicular body subunit 12A OS=Mus musculus OX=10090 GN=Mvb12a PE=1 SV=1	146710	126026	129012	38191.7	71620.6	48613.5	145558	123239	174129
Galectin-1	Lgals1	sp|P16045|LEG1_MOUSE Galectin-1 OS=Mus musculus OX=10090 GN=Lgals1 PE=1 SV=3	97432	101085	95615.9	47735	71315	66478.5	107986	96390.5	71747
Laminin subunit alpha-1	Lama1	sp|P19137|LAMA1_MOUSE Laminin subunit alpha-1 OS=Mus musculus OX=10090 GN=Lama1 PE=1 SV=2	164320	305143	413171	69336	71188.3	174259	69609.4	76481.3	68938.7
Serine-threonine kinase receptor-associated protein	Strap	sp|Q9Z1Z2|STRAP_MOUSE Serine-threonine kinase receptor-associated protein OS=Mus musculus OX=10090 GN=Strap PE=1 SV=2	21002	20783.7	23121.9	37536.6	71128.7	23244.3	30833.9	26824.5	27261.4
Phosphoserine aminotransferase	Psat1	sp|Q99K85|SERC_MOUSE Phosphoserine aminotransferase OS=Mus musculus OX=10090 GN=Psat1 PE=1 SV=1;tr|Q3U6K9|Q3U6K9_MOUSE Phosphoserine aminotransferase OS=Mus musculus OX=10090 GN=Psat1 PE=1 SV=1	33568	30233.8	33563	78780.1	70708.3	40861.5	31208	28210.8	24509
Polyadenylate-binding protein	Pabpc4	tr|Q6PHQ9|Q6PHQ9_MOUSE Polyadenylate-binding protein OS=Mus musculus OX=10090 GN=Pabpc4 PE=1 SV=1;tr|Q91YZ8|Q91YZ8_MOUSE Polyadenylate-binding protein OS=Mus musculus OX=10090 GN=Pabpc4 PE=1 SV=1;tr|A3KFU5|A3KFU5_MOUSE Polyadenylate-binding protein OS=Mus	186730	186542	214130	62239	70551	80484.3	204275	204457	266570
Vacuolar protein sorting-associated protein 37B	Vps37b	sp|Q8R0J7|VP37B_MOUSE Vacuolar protein sorting-associated protein 37B OS=Mus musculus OX=10090 GN=Vps37b PE=1 SV=1	186340	169216	153230	49356.7	70548	62896.1	163088	160949	206253
Laminin subunit gamma-1	Lamc1	tr|F8VQJ3|F8VQJ3_MOUSE Laminin subunit gamma-1 OS=Mus musculus OX=10090 GN=Lamc1 PE=1 SV=1;sp|P02468|LAMC1_MOUSE Laminin subunit gamma-1 OS=Mus musculus OX=10090 GN=Lamc1 PE=1 SV=2	155980	274270	423255	73003.4	70178.3	196143	80027	65470.1	112957
Platelet-activating factor acetylhydrolase	Pla2g7	sp|Q60963|PAFA_MOUSE Platelet-activating factor acetylhydrolase OS=Mus musculus OX=10090 GN=Pla2g7 PE=1 SV=2;tr|E9Q330|E9Q330_MOUSE Platelet-activating factor acetylhydrolase (Fragment) OS=Mus musculus OX=10090 GN=Pla2g7 PE=1 SV=1	41758	38514.5	61655.2	116440	70030	114083	72547.4	38053.4	78161.6
ATP-citrate synthase	Acly	sp|Q91V92|ACLY_MOUSE ATP-citrate synthase OS=Mus musculus OX=10090 GN=Acly PE=1 SV=1;tr|Q3V117|Q3V117_MOUSE ATP-citrate synthase OS=Mus musculus OX=10090 GN=Acly PE=1 SV=1;tr|Q3TS02|Q3TS02_MOUSE ATP-citrate synthase OS=Mus musculus OX=10090 GN=Acly PE=1 SV	30062	30865.8	33824.4	111822	69053.5	41676.2	29139.5	25136.4	24572.2
IST1 homolog	Ist1	sp|Q9CX00|IST1_MOUSE IST1 homolog OS=Mus musculus OX=10090 GN=Ist1 PE=1 SV=1	63266	61236.5	42630	25634.1	68940.9	40555.6	53369	40680.7	44244.9
14-3-3 protein zeta/delta	Ywhaz	sp|P63101|1433Z_MOUSE 14-3-3 protein zeta/delta OS=Mus musculus OX=10090 GN=Ywhaz PE=1 SV=1;tr|A0A2I3BQ03|A0A2I3BQ03_MOUSE 14-3-3 protein zeta/delta (Fragment) OS=Mus musculus OX=10090 GN=Ywhaz PE=1 SV=1	33766	39125.2	43430.2	26486.5	68700.9	45353.8	39272.4	50760.6	47548.2
Myosin light polypeptide 6	Myl6	sp|Q60605|MYL6_MOUSE Myosin light polypeptide 6 OS=Mus musculus OX=10090 GN=Myl6 PE=1 SV=3;tr|A0A1W2P6F6|A0A1W2P6F6_MOUSE Myosin light polypeptide 6 OS=Mus musculus OX=10090 GN=Myl6 PE=1 SV=1;tr|A0A1W2P7Q9|A0A1W2P7Q9_MOUSE Myosin light polypeptide 6 OS=Mus	49927	53145.5	69273.6	85958	67313.8	86605.1	87774.5	74324.9	83172
Protocadherin gamma C3	Pcdhgc3	tr|Q91XX1|Q91XX1_MOUSE Protocadherin gamma C3 OS=Mus musculus OX=10090 GN=Pcdhgc3 PE=1 SV=1	97594	100792	133282	49157.4	66250.8	45166.9	93344.8	112625	161965
T-complex protein 1 subunit eta	Cct7	sp|P80313|TCPH_MOUSE T-complex protein 1 subunit eta OS=Mus musculus OX=10090 GN=Cct7 PE=1 SV=1;tr|A0A0N4SV00|A0A0N4SV00_MOUSE T-complex protein 1 subunit eta OS=Mus musculus OX=10090 GN=Cct7 PE=1 SV=1	23294	32218.3	40942.9	113537	65931.8	50552.3	28747.3	25643.7	24451.4
Ras-related protein Rab-13	Rab13	sp|Q9DD03|RAB13_MOUSE Ras-related protein Rab-13 OS=Mus musculus OX=10090 GN=Rab13 PE=1 SV=1;tr|D3YUS4|D3YUS4_MOUSE Ras-related protein Rab-13 OS=Mus musculus OX=10090 GN=Rab13 PE=1 SV=1	112230	113109	110155	53376.6	65890.1	60856.8	103337	129657	124758
T-complex protein 1 subunit gamma	Cct3	sp|P80318|TCPG_MOUSE T-complex protein 1 subunit gamma OS=Mus musculus OX=10090 GN=Cct3 PE=1 SV=1;tr|E9Q133|E9Q133_MOUSE T-complex protein 1 subunit gamma OS=Mus musculus OX=10090 GN=Cct3 PE=1 SV=1;tr|Q3U0I3|Q3U0I3_MOUSE T-complex protein 1 subunit gamma O	32217	29960.7	40278.5	105119	65629.2	48016.5	31657.4	31471	30001.8
FAT atypical cadherin 1	Fat1	tr|F2Z4A3|F2Z4A3_MOUSE FAT atypical cadherin 1 OS=Mus musculus OX=10090 GN=Fat1 PE=1 SV=1;tr|A0A087WRT4|A0A087WRT4_MOUSE FAT atypical cadherin 1 OS=Mus musculus OX=10090 GN=Fat1 PE=1 SV=2;tr|A0A1L1SQU7|A0A1L1SQU7_MOUSE FAT atypical cadherin 1 OS=Mus muscul	84184	97247.4	80682.6	64601.3	65615.8	76236.3	83359.9	82819.4	85549.2
Prostaglandin F2 receptor negative regulator	Ptgfrn	sp|Q9WV91|FPRP_MOUSE Prostaglandin F2 receptor negative regulator OS=Mus musculus OX=10090 GN=Ptgfrn PE=1 SV=2	147640	133356	119807	62800.5	64696.7	78057.9	135251	157134	156174
Integrin alpha-6;Integrin alpha-6 heavy chain;Integrin alpha-6 light chain	Itga6	sp|Q61739|ITA6_MOUSE Integrin alpha-6 OS=Mus musculus OX=10090 GN=Itga6 PE=1 SV=3;tr|A0A5F8MPB5|A0A5F8MPB5_MOUSE Integrin alpha-6 OS=Mus musculus OX=10090 GN=Itga6 PE=1 SV=1;tr|F6VSK8|F6VSK8_MOUSE Integrin alpha-6 (Fragment) OS=Mus musculus OX=10090 GN=Itg	132330	141521	121612	55101.6	64132.4	71721.1	66600.3	60586.4	63232.6
Heterogeneous nuclear ribonucleoprotein K	Hnrnpk	sp|P61979|HNRPK_MOUSE Heterogeneous nuclear ribonucleoprotein K OS=Mus musculus OX=10090 GN=Hnrnpk PE=1 SV=1;tr|H3BKD0|H3BKD0_MOUSE Heterogeneous nuclear ribonucleoprotein K (Fragment) OS=Mus musculus OX=10090 GN=Hnrnpk PE=1 SV=1;tr|B2M1R6|B2M1R6_MOUSE Het	38111	38356.3	51101.3	76185.1	62752.7	45958.7	49502.9	43297.4	44518
U5 small nuclear ribonucleoprotein 200 kDa helicase	Snrnp200	sp|Q6P4T2|U520_MOUSE U5 small nuclear ribonucleoprotein 200 kDa helicase OS=Mus musculus OX=10090 GN=Snrnp200 PE=1 SV=1	20515	22018.3	27103.1	96980.3	62681.9	36957.4	26338.4	19217	21798.1
G-protein coupled receptor family C group 5 member B	Gprc5b	sp|Q923Z0|GPC5B_MOUSE G-protein coupled receptor family C group 5 member B OS=Mus musculus OX=10090 GN=Gprc5b PE=1 SV=1;tr|D2DFA9|D2DFA9_MOUSE G protein-coupled receptor family C group 5 member B variant 2 OS=Mus musculus OX=10090 GN=Gprc5b PE=1 SV=1	113330	113402	128900	49100.7	62680.4	50501.2	162125	148025	202378
Glycogen phosphorylase, brain form	Pygb	sp|Q8CI94|PYGB_MOUSE Glycogen phosphorylase, brain form OS=Mus musculus OX=10090 GN=Pygb PE=1 SV=3	20464	19122.9	20532.9	75770.3	61720.4	33553.1	28655.2	25079.8	24388.3
Calpain-5	Capn5	sp|O08688|CAN5_MOUSE Calpain-5 OS=Mus musculus OX=10090 GN=Capn5 PE=1 SV=1	106130	99319.7	106067	38261.5	60010.4	47614.5	85492.5	85184.7	105425
DnaJ homolog subfamily A member 1	Dnaja1	sp|P63037|DNJA1_MOUSE DnaJ homolog subfamily A member 1 OS=Mus musculus OX=10090 GN=Dnaja1 PE=1 SV=1	112150	109235	110161	54428.8	59389.5	50659	130191	137933	160113
Mitogen-activated protein kinase 1	Mapk1	sp|P63085|MK01_MOUSE Mitogen-activated protein kinase 1 OS=Mus musculus OX=10090 GN=Mapk1 PE=1 SV=3;tr|A0A338P736|A0A338P736_MOUSE Mitogen-activated protein kinase 1 (Fragment) OS=Mus musculus OX=10090 GN=Mapk1 PE=1 SV=1	32651	38395.9	38860.2	102924	58958.7	38488	27717.3	30958.5	23209.9
Adenosylhomocysteinase	Ahcy	sp|P50247|SAHH_MOUSE Adenosylhomocysteinase OS=Mus musculus OX=10090 GN=Ahcy PE=1 SV=3	19436	19861	22441	73650.8	58848.4	33880.2	21265	17652.9	16099.2
Zinc finger protein 61	Zfp61	tr|Q923D1|Q923D1_MOUSE Zinc finger protein 61 OS=Mus musculus OX=10090 GN=Zfp61 PE=2 SV=1	135280	108063	149653	37047.5	57259.2	59215	91763.4	90875.7	153972
Rab GDP dissociation inhibitor beta	Gdi2	sp|Q61598|GDIB_MOUSE Rab GDP dissociation inhibitor beta OS=Mus musculus OX=10090 GN=Gdi2 PE=1 SV=1;tr|A0A1Y7VLG4|A0A1Y7VLG4_MOUSE Rab GDP dissociation inhibitor (Fragment) OS=Mus musculus OX=10090 GN=Gdi2 PE=1 SV=1;tr|A0A1Y7VL99|A0A1Y7VL99_MOUSE Rab GDP d	61146	66578.6	60308.3	34284.1	57161.6	46429.5	65633	62549.8	66177.4
Moesin	Msn	sp|P26041|MOES_MOUSE Moesin OS=Mus musculus OX=10090 GN=Msn PE=1 SV=3	85091	88899.3	83898.1	43981.1	56856	70681.5	83919.6	102153	74418.7
Charged multivesicular body protein 4b	Chmp4b	sp|Q9D8B3|CHM4B_MOUSE Charged multivesicular body protein 4b OS=Mus musculus OX=10090 GN=Chmp4b PE=1 SV=2	142520	158723	155147	58622.2	56736	81753.9	120927	186762	177180
Interleukin enhancer-binding factor 3	Ilf3	sp|Q9Z1X4|ILF3_MOUSE Interleukin enhancer-binding factor 3 OS=Mus musculus OX=10090 GN=Ilf3 PE=1 SV=2;tr|Q45VK5|Q45VK5_MOUSE Interleukin enhancer-binding factor 3 OS=Mus musculus OX=10090 GN=Ilf3 PE=1 SV=1;tr|A0A1L1STE4|A0A1L1STE4_MOUSE Interleukin enhance	104900	105735	125669	53138.9	56039.8	61926.3	108495	100303	141083
BRO1 domain-containing protein BROX	Brox	sp|Q8K2Q7|BROX_MOUSE BRO1 domain-containing protein BROX OS=Mus musculus OX=10090 GN=Brox PE=1 SV=1	96590	94267	116501	36721.2	55611.2	38186.5	106728	113121	176625
Retrovirus-related Env polyprotein from Fv-4 locus	Fv4	sp|P11370|ENV2_MOUSE Retrovirus-related Env polyprotein from Fv-4 locus OS=Mus musculus OX=10090 GN=Fv4 PE=1 SV=2	41356	42227.2	46914.6	23434.7	54833	23358.9	49574.1	43138.9	99086.9
Fascin	Fscn1	sp|Q61553|FSCN1_MOUSE Fascin OS=Mus musculus OX=10090 GN=Fscn1 PE=1 SV=4;tr|A0A0G2JDU7|A0A0G2JDU7_MOUSE Fascin OS=Mus musculus OX=10090 GN=Fscn1 PE=1 SV=1	40795	39175	30713.1	54246.7	54767.4	29510.5	60526.2	56892.5	21762.2
Spliceosome RNA helicase Ddx39b	Ddx39b	sp|Q9Z1N5|DX39B_MOUSE Spliceosome RNA helicase Ddx39b OS=Mus musculus OX=10090 GN=Ddx39b PE=1 SV=1;tr|G3UXI6|G3UXI6_MOUSE Spliceosome RNA helicase Ddx39b (Fragment) OS=Mus musculus OX=10090 GN=Ddx39b PE=1 SV=1	25729	25320.9	27865.4	93864.4	52902.4	54207.8	25052.9	16857.9	16416.7
Ephrin type-B receptor 3;Ephrin type-B receptor 4;Receptor protein-tyrosine kinase	Ephb3;Ephb4	sp|P54754|EPHB3_MOUSE Ephrin type-B receptor 3 OS=Mus musculus OX=10090 GN=Ephb3 PE=1 SV=2;tr|E0CYA3|E0CYA3_MOUSE Ephrin type-B receptor 3 OS=Mus musculus OX=10090 GN=Ephb3 PE=1 SV=2;sp|P54761|EPHB4_MOUSE Ephrin type-B receptor 4 OS=Mus musculus OX=10090 G	84721	86790.3	67836.2	33802.5	52549.9	54732.5	59835.3	73583.1	74691.8
60S acidic ribosomal protein P2	Rplp2	sp|P99027|RLA2_MOUSE 60S acidic ribosomal protein P2 OS=Mus musculus OX=10090 GN=Rplp2 PE=1 SV=3;tr|A0A5F8MPY2|A0A5F8MPY2_MOUSE Uncharacterized protein OS=Mus musculus OX=10090 GN=Rplp2-ps1 PE=3 SV=1	75015	92670.6	93502.3	68122	51597.3	116790	109243	101056	120157
Heat shock protein HSP 90-alpha	Hsp90aa1	sp|P07901|HS90A_MOUSE Heat shock protein HSP 90-alpha OS=Mus musculus OX=10090 GN=Hsp90aa1 PE=1 SV=4	28064	32599.8	35923	48834.1	50104.2	36456.6	21960	27369.8	28862.3
Nuclease-sensitive element-binding protein 1;Y-box-binding protein 3;Y-box-binding protein 2	Ybx1;Ybx3;Ybx2	sp|P62960|YBOX1_MOUSE Y-box-binding protein 1 OS=Mus musculus OX=10090 GN=Ybx1 PE=1 SV=3;sp|Q9JKB3|YBOX3_MOUSE Y-box-binding protein 3 OS=Mus musculus OX=10090 GN=Ybx3 PE=1 SV=2;tr|B2RUF0|B2RUF0_MOUSE Y box protein 2 OS=Mus musculus OX=10090 GN=Ybx2 PE=1 S	69091	69642.4	77307.3	31378	49985	49966.9	67415.4	58855.8	71661.6
Vacuolar protein-sorting-associated protein 36	Vps36	sp|Q91XD6|VPS36_MOUSE Vacuolar protein-sorting-associated protein 36 OS=Mus musculus OX=10090 GN=Vps36 PE=1 SV=1	150270	135531	129683	50700.7	49699.5	58313.9	146605	153593	171935
tRNA-splicing ligase RtcB homolog	Rtcb	sp|Q99LF4|RTCB_MOUSE RNA-splicing ligase RtcB homolog OS=Mus musculus OX=10090 GN=Rtcb PE=1 SV=1	10276	14896.1	19225.4	91704.4	49349.9	25711.3	12930.1	16984.5	16380.9
Valine--tRNA ligase	Vars	sp|Q9Z1Q9|SYVC_MOUSE Valine--tRNA ligase OS=Mus musculus OX=10090 GN=Vars1 PE=1 SV=1;tr|G3UY93|G3UY93_MOUSE Valyl-tRNA synthetase (Fragment) OS=Mus musculus OX=10090 GN=Vars PE=1 SV=1	16180	23255.2	21994.3	92822.3	48503.1	48132.9	18678.7	24168.9	24655.8
Macrophage migration inhibitory factor	Mif	sp|P34884|MIF_MOUSE Macrophage migration inhibitory factor OS=Mus musculus OX=10090 GN=Mif PE=1 SV=2	14176	14550.5	10193	39829.6	48137.2	17541.4	16021.3	11081.9	8686.8
Serine/threonine-protein kinase TAO1	Taok1	sp|Q5F2E8|TAOK1_MOUSE Serine/threonine-protein kinase TAO1 OS=Mus musculus OX=10090 GN=Taok1 PE=1 SV=1	56310	61014.7	52087.2	29211.5	47689.2	33863.5	50805.1	53991.6	49093.2
Ras-related protein Rap-2a;Ras-related protein Rap-2c;Ras-related protein Rap-2b	Rap2a;Rap2c;Rap2b	sp|Q80ZJ1|RAP2A_MOUSE Ras-related protein Rap-2a OS=Mus musculus OX=10090 GN=Rap2a PE=1 SV=2;sp|Q8BU31|RAP2C_MOUSE Ras-related protein Rap-2c OS=Mus musculus OX=10090 GN=Rap2c PE=1 SV=1;sp|P61226|RAP2B_MOUSE Ras-related protein Rap-2b OS=Mus musculus OX=10	38343	41470.7	28996.2	14185.9	47083.2	16737.3	25175.7	31754.3	23489.9
Glutathione S-transferase P 1;Glutathione S-transferase P 2	Gstp1;Gstp2	sp|P19157|GSTP1_MOUSE Glutathione S-transferase P 1 OS=Mus musculus OX=10090 GN=Gstp1 PE=1 SV=2;sp|P46425|GSTP2_MOUSE Glutathione S-transferase P 2 OS=Mus musculus OX=10090 GN=Gstp2 PE=1 SV=2;tr|A0A494BAS3|A0A494BAS3_MOUSE Glutathione S-transferase P 2 (Fr	2738.4	2936.02	3322.92	4018.27	47062.3	4008.65	5652.19	3381.33	3315.96
Mitogen-activated protein kinase 15	Mapk15	sp|Q80Y86|MK15_MOUSE Mitogen-activated protein kinase 15 OS=Mus musculus OX=10090 GN=Mapk15 PE=1 SV=1	21017	20197.1	22691.2	93788.5	47050.4	33773.5	16822.4	14666.2	12635.9
Superoxide dismutase [Cu-Zn]	Sod1	sp|P08228|SODC_MOUSE Superoxide dismutase [Cu-Zn] OS=Mus musculus OX=10090 GN=Sod1 PE=1 SV=2	44911	52269	44098.3	29517.5	47005.7	52734.5	51057.7	50111.7	40653.1
60S acidic ribosomal protein P0	Rplp0	sp|P14869|RLA0_MOUSE 60S acidic ribosomal protein P0 OS=Mus musculus OX=10090 GN=Rplp0 PE=1 SV=3;tr|D3YVM5|D3YVM5_MOUSE 60S acidic ribosomal protein P0 (Fragment) OS=Mus musculus OX=10090 GN=Rplp0 PE=1 SV=1;tr|S4R1N1|S4R1N1_MOUSE 60S acidic ribosomal prote	32885	46396.1	43527.1	63711	46720.9	68643.1	31953.3	27926.6	42467.8
Aspartate--tRNA ligase, cytoplasmic	Dars	sp|Q922B2|SYDC_MOUSE Aspartate--tRNA ligase, cytoplasmic OS=Mus musculus OX=10090 GN=Dars1 PE=1 SV=2	21166	21524	22605	80601.1	46244.6	35186	33598.8	24392.8	23010.2
Serine protease 23	Prss23	sp|Q9D6X6|PRS23_MOUSE Serine protease 23 OS=Mus musculus OX=10090 GN=Prss23 PE=2 SV=2	10790	10498	8937.1	49101.7	45974.8	16885.5	13373.1	7306.17	8716.68
AP-2 complex subunit beta;AP complex subunit beta	Ap2b1	sp|Q9DBG3|AP2B1_MOUSE AP-2 complex subunit beta OS=Mus musculus OX=10090 GN=Ap2b1 PE=1 SV=1;tr|H3BKM0|H3BKM0_MOUSE AP complex subunit beta OS=Mus musculus OX=10090 GN=Ap2b1 PE=1 SV=1;tr|H3BIY9|H3BIY9_MOUSE AP complex subunit beta OS=Mus musculus OX=10090 G	69354	67053.8	65999.5	40888.9	45966.6	47699.1	40915.1	37539.1	36160.3
Triosephosphate isomerase	Tpi1	sp|P17751|TPIS_MOUSE Triosephosphate isomerase OS=Mus musculus OX=10090 GN=Tpi1 PE=1 SV=4;tr|H7BXC3|H7BXC3_MOUSE Triosephosphate isomerase OS=Mus musculus OX=10090 GN=Tpi1 PE=1 SV=1	22543	25176.7	23736.8	25217.8	45868.9	21504.7	28572.9	26986.5	25650.7
Endothelin B receptor	Ednrb	sp|P48302|EDNRB_MOUSE Endothelin receptor type B OS=Mus musculus OX=10090 GN=Ednrb PE=2 SV=1	66072	55465.4	62549.6	41750.3	44882.8	57680.9	76569.8	100719	91571.2
Ribosomal protein;60S ribosomal protein L10a	Rpl10a	tr|A0A3B2WDD2|A0A3B2WDD2_MOUSE Ribosomal protein OS=Mus musculus OX=10090 GN=Rpl10a PE=1 SV=1;tr|A0A3B2WBL1|A0A3B2WBL1_MOUSE Ribosomal protein OS=Mus musculus OX=10090 GN=Rpl10a PE=1 SV=1;tr|Q5XJF6|Q5XJF6_MOUSE Ribosomal protein OS=Mus musculus OX=10090 GN	17249	23510.7	23858.7	56376.3	44744.2	29149.9	19343.1	10900.5	10734.1
Guanine nucleotide-binding protein G(I)/G(S)/G(T) subunit beta-2	Gnb2	sp|P62880|GBB2_MOUSE Guanine nucleotide-binding protein G(I)/G(S)/G(T) subunit beta-2 OS=Mus musculus OX=10090 GN=Gnb2 PE=1 SV=3;tr|D3Z1M1|D3Z1M1_MOUSE Guanine nucleotide-binding protein G(I)/G(S)/G(T) subunit beta-2 (Fragment) OS=Mus musculus OX=10090 GN=	58185	59072.6	44332	38545.8	44680	47437.3	55934.3	64931.9	49998
Protein arginine N-methyltransferase 1	Prmt1	sp|Q9JIF0|ANM1_MOUSE Protein arginine N-methyltransferase 1 OS=Mus musculus OX=10090 GN=Prmt1 PE=1 SV=1;tr|A0A171KXD3|A0A171KXD3_MOUSE Protein arginine N-methyltransferase 1 OS=Mus musculus OX=10090 GN=Prmt1 PE=1 SV=1;tr|A0A140LHF7|A0A140LHF7_MOUSE Protein	16736	18720.9	21582.8	51429.1	44662.9	24830.5	25397.6	26520.9	23220.1
ADP-ribosylation factor 3;ADP-ribosylation factor 1;ADP-ribosylation factor 2	Arf3;Arf1;Arf2	sp|P61205|ARF3_MOUSE ADP-ribosylation factor 3 OS=Mus musculus OX=10090 GN=Arf3 PE=2 SV=2;sp|P84078|ARF1_MOUSE ADP-ribosylation factor 1 OS=Mus musculus OX=10090 GN=Arf1 PE=1 SV=2;sp|Q8BSL7|ARF2_MOUSE ADP-ribosylation factor 2 OS=Mus musculus OX=10090 GN=A	36815	40164.3	37777.3	36447	44252.9	28021.3	42222.9	33742.4	35513.7
Vacuolar protein sorting-associated protein 35	Vps35	sp|Q9EQH3|VPS35_MOUSE Vacuolar protein sorting-associated protein 35 OS=Mus musculus OX=10090 GN=Vps35 PE=1 SV=1	20248	19240	19718.4	63731.2	43354.7	28991.2	22748.6	15890.4	18580.1
Non-POU domain-containing octamer-binding protein	Nono	sp|Q99K48|NONO_MOUSE Non-POU domain-containing octamer-binding protein OS=Mus musculus OX=10090 GN=Nono PE=1 SV=3	13017	14705	14545.2	98750.8	43007.4	26427.2	17404.4	13146.3	11268.4
26S proteasome non-ATPase regulatory subunit 3	Psmd3	sp|P14685|PSMD3_MOUSE 26S proteasome non-ATPase regulatory subunit 3 OS=Mus musculus OX=10090 GN=Psmd3 PE=1 SV=3	25257	24631.8	29644.7	87758.8	42994	39303.6	26754.3	30048.5	21288.1
26S protease regulatory subunit 7	Psmc2	sp|P46471|PRS7_MOUSE 26S proteasome regulatory subunit 7 OS=Mus musculus OX=10090 GN=Psmc2 PE=1 SV=5;tr|Q8BVQ9|Q8BVQ9_MOUSE 26S proteasome regulatory subunit 7 OS=Mus musculus OX=10090 GN=Psmc2 PE=1 SV=1	19958	17831.9	23351.4	78678.9	42673.5	31144.3	18033.9	18930.2	21909.5
Cytoplasmic FMR1-interacting protein 1	Cyfip1	sp|Q7TMB8|CYFP1_MOUSE Cytoplasmic FMR1-interacting protein 1 OS=Mus musculus OX=10090 GN=Cyfip1 PE=1 SV=1;tr|A0A0R4J119|A0A0R4J119_MOUSE Cytoplasmic FMR1-interacting protein OS=Mus musculus OX=10090 GN=Cyfip1 PE=1 SV=1;tr|A0A0U1RQ05|A0A0U1RQ05_MOUSE Cytopl	25137	27123.1	23107	47792.1	42487.1	30736.1	22121.9	23906.9	23209.9
DNA nucleotidylexotransferase	Dntt	sp|P09838|TDT_MOUSE DNA nucleotidylexotransferase OS=Mus musculus OX=10090 GN=Dntt PE=1 SV=4	109610	114786	101962	37247.3	42344	54493.5	81302.6	67919.5	98190.6
40S ribosomal protein S18	Rps18;Gm10260	sp|P62270|RS18_MOUSE 40S ribosomal protein S18 OS=Mus musculus OX=10090 GN=Rps18 PE=1 SV=3;tr|S4R1N6|S4R1N6_MOUSE 40S ribosomal protein S18 OS=Mus musculus OX=10090 GN=Rps18 PE=3 SV=1;tr|F6YVP7|F6YVP7_MOUSE Ribosomal protein S18, pseudogene 6 OS=Mus muscul	11086	15966.7	15839.4	71116.6	42304.5	22356.4	15221.6	12376.1	10931.3
Pancreatic trypsin	Try4;Try5	tr|Q9R0T7|Q9R0T7_MOUSE Pancreatic trypsin OS=Mus musculus OX=10090 GN=Try4 PE=1 SV=1;tr|Q9QUK9|Q9QUK9_MOUSE TESP4 OS=Mus musculus OX=10090 GN=Try5 PE=1 SV=1	52116	48305.9	34385	27488.6	42207.6	47936.3	70908.8	44847.4	24984.5
Actin-related protein 2/3 complex subunit 4	Arpc4	sp|P59999|ARPC4_MOUSE Actin-related protein 2/3 complex subunit 4 OS=Mus musculus OX=10090 GN=Arpc4 PE=1 SV=3;tr|Q3TX55|Q3TX55_MOUSE Actin-related protein 2/3 complex subunit 4 OS=Mus musculus OX=10090 GN=Arpc4 PE=1 SV=1;tr|E9PWA7|E9PWA7_MOUSE Actin-relate	41672	40239.8	43415.8	47938.3	41451	44741	54632.1	44640.3	52511.7
Cadherin-13	Cdh13	sp|Q9WTR5|CAD13_MOUSE Cadherin-13 OS=Mus musculus OX=10090 GN=Cdh13 PE=1 SV=2	107150	109455	86709.1	35074.2	41311.6	52450.6	131896	119353	134980
Annexin A5	Anxa5	sp|P48036|ANXA5_MOUSE Annexin A5 OS=Mus musculus OX=10090 GN=Anxa5 PE=1 SV=1	43935	54569.1	37750.2	25274	40975.5	72534	49124.6	66481	38936.1
Cordon-bleu protein-like 1	Cobll1	sp|Q3UMF0|COBL1_MOUSE Cordon-bleu protein-like 1 OS=Mus musculus OX=10090 GN=Cobll1 PE=1 SV=2;tr|B1AZ15|B1AZ15_MOUSE Cordon-bleu protein-like 1 OS=Mus musculus OX=10090 GN=Cobll1 PE=1 SV=1;tr|B1AZ14|B1AZ14_MOUSE Cordon-bleu protein-like 1 OS=Mus musculus O	82076	74817.5	89546.7	42670.9	40917.3	41761.8	87248.3	95496.5	119176
Vacuolar protein sorting-associated protein VTA1 homolog	Vta1	sp|Q9CR26|VTA1_MOUSE Vacuolar protein sorting-associated protein VTA1 homolog OS=Mus musculus OX=10090 GN=Vta1 PE=1 SV=1;tr|F6W5Q8|F6W5Q8_MOUSE Vacuolar protein sorting-associated protein VTA1 homolog (Fragment) OS=Mus musculus OX=10090 GN=Vta1 PE=1 SV=8	71679	71965.2	59445.8	32607.2	39767.2	34896	78241.8	80092.9	87239.3
Lysosome-associated membrane glycoprotein 1	Lamp1	sp|P11438|LAMP1_MOUSE Lysosome-associated membrane glycoprotein 1 OS=Mus musculus OX=10090 GN=Lamp1 PE=1 SV=2	17384	19885.9	15989	17480.9	39625.6	23056.5	28683.1	34226.6	30478.5
Serine/threonine-protein phosphatase PP1-alpha catalytic subunit	Ppp1ca	sp|P62137|PP1A_MOUSE Serine/threonine-protein phosphatase PP1-alpha catalytic subunit OS=Mus musculus OX=10090 GN=Ppp1ca PE=1 SV=1	31859	33184.9	35323	58202.4	39312.5	31339.2	40753.2	48118.3	44065.6
Eukaryotic translation initiation factor 5A-1;Eukaryotic translation initiation factor 5A;Eukaryotic translation initiation factor 5A-2	Eif5a;Eif5a2	sp|P63242|IF5A1_MOUSE Eukaryotic translation initiation factor 5A-1 OS=Mus musculus OX=10090 GN=Eif5a PE=1 SV=2;tr|A0A0A0MQM0|A0A0A0MQM0_MOUSE Eukaryotic translation initiation factor 5A (Fragment) OS=Mus musculus OX=10090 GN=Eif5a PE=1 SV=1;sp|Q8BGY2|IF5A	63936	70792.9	69630.3	34367	39280.5	43956.3	48107.2	53894.2	50902.8
Eukaryotic translation initiation factor 3 subunit C	Eif3c	sp|Q8R1B4|EIF3C_MOUSE Eukaryotic translation initiation factor 3 subunit C OS=Mus musculus OX=10090 GN=Eif3c PE=1 SV=1	20329	17381.5	20017.6	61171.7	39233.5	34530.9	23089.2	20948.5	18872.5
Histidine triad nucleotide-binding protein 1	Hint1	sp|P70349|HINT1_MOUSE Histidine triad nucleotide-binding protein 1 OS=Mus musculus OX=10090 GN=Hint1 PE=1 SV=3;tr|B0R1E3|B0R1E3_MOUSE Histidine triad nucleotide-binding protein 1 OS=Mus musculus OX=10090 GN=Hint1 PE=1 SV=1	31319	30801.3	30284	68708.7	39190.3	36979.4	28578.5	22547.2	22121.2
Protein tweety homolog 1	Ttyh1	sp|Q9D3A9|TTYH1_MOUSE Protein tweety homolog 1 OS=Mus musculus OX=10090 GN=Ttyh1 PE=1 SV=1;tr|A0A0U1RPU8|A0A0U1RPU8_MOUSE Protein tweety homolog OS=Mus musculus OX=10090 GN=Ttyh1 PE=1 SV=1	47040	37384.6	42760.4	24251.7	39070.3	25931.7	29809.5	30413.2	24671.6
Protein tweety homolog 3	Ttyh3	sp|Q6P5F7|TTYH3_MOUSE Protein tweety homolog 3 OS=Mus musculus OX=10090 GN=Ttyh3 PE=1 SV=1	113980	108869	88551.2	42011.8	38846.6	44908.5	69123.7	76719.4	74008.9
Sorting nexin-33	Snx33	sp|Q4VAA7|SNX33_MOUSE Sorting nexin-33 OS=Mus musculus OX=10090 GN=Snx33 PE=1 SV=1	81488	75498.5	78286.8	32411.9	38093.8	40992.9	97894.8	101578	155154
Acidic leucine-rich nuclear phosphoprotein 32 family member A;Putative acidic leucine-rich nuclear phosphoprotein 32 family member C	Anp32a;Anp32c	sp|O35381|AN32A_MOUSE Acidic leucine-rich nuclear phosphoprotein 32 family member A OS=Mus musculus OX=10090 GN=Anp32a PE=1 SV=1;tr|F6UFG6|F6UFG6_MOUSE Acidic leucine-rich nuclear phosphoprotein 32 family member A (Fragment) OS=Mus musculus OX=10090 GN=Anp	18435	15257.1	24325.6	40368.9	37944	35930.2	22712.3	17200.5	13510.3
Fatty acid-binding protein, epidermal	Fabp5	sp|Q05816|FABP5_MOUSE Fatty acid-binding protein 5 OS=Mus musculus OX=10090 GN=Fabp5 PE=1 SV=3	36352	39276.8	46888.5	29497.3	37590.7	29563.4	32818.6	31341.7	33862.9
60S ribosomal protein L7a	Rpl7a	sp|P12970|RL7A_MOUSE 60S ribosomal protein L7a OS=Mus musculus OX=10090 GN=Rpl7a PE=1 SV=2	46483	68540.4	48396.8	49887.3	37562.3	128834	37494.2	30834.5	27052.7
Vacuolar protein sorting-associated protein 4B	Vps4b	sp|P46467|VPS4B_MOUSE Vacuolar protein sorting-associated protein 4B OS=Mus musculus OX=10090 GN=Vps4b PE=1 SV=2	93750	83788	85277	35522.9	37437.9	39627.2	97914.3	96443.6	100295
Protein kinase C and casein kinase II substrate protein 3	Pacsin3	sp|Q99JB8|PACN3_MOUSE Protein kinase C and casein kinase II substrate protein 3 OS=Mus musculus OX=10090 GN=Pacsin3 PE=1 SV=1	60753	60180.6	61735.1	28441.1	36974.2	43523.4	72769.3	58074.2	78340.8
Gap junction alpha-1 protein	Gja1	sp|P23242|CXA1_MOUSE Gap junction alpha-1 protein OS=Mus musculus OX=10090 GN=Gja1 PE=1 SV=2	42846	39399.8	37747.5	23288.5	36887.8	23969.9	68248.6	82888.4	58427
Protein RCC2	Rcc2	sp|Q8BK67|RCC2_MOUSE Protein RCC2 OS=Mus musculus OX=10090 GN=Rcc2 PE=1 SV=1	16410	21491.1	17440.8	60094.2	36764.8	23929.4	17287.2	12786	16453
Glypican-4;Secreted glypican-4	Gpc4	sp|P51655|GPC4_MOUSE Glypican-4 OS=Mus musculus OX=10090 GN=Gpc4 PE=1 SV=2	29395	29188.9	28874.8	11731.5	36599.3	17469.1	20881.1	24350.4	33444.7
Myosin-9	Myh9	sp|Q8VDD5|MYH9_MOUSE Myosin-9 OS=Mus musculus OX=10090 GN=Myh9 PE=1 SV=4	22189	26141.1	26053.2	59876.7	36591.1	44966.7	25164.6	28351.5	25214.9
Phosphoglycerate mutase 1;Phosphoglycerate mutase 2	Pgam1;Pgam2	sp|Q9DBJ1|PGAM1_MOUSE Phosphoglycerate mutase 1 OS=Mus musculus OX=10090 GN=Pgam1 PE=1 SV=3;sp|O70250|PGAM2_MOUSE Phosphoglycerate mutase 2 OS=Mus musculus OX=10090 GN=Pgam2 PE=1 SV=3	16249	14344.7	15860.2	13097.8	36415.9	14704.1	14406.5	16558.7	17566.9
Citrate synthase, mitochondrial;Citrate synthase	Cs;Csl	sp|Q9CZU6|CISY_MOUSE Citrate synthase, mitochondrial OS=Mus musculus OX=10090 GN=Cs PE=1 SV=1;tr|Q80X68|Q80X68_MOUSE Citrate synthase OS=Mus musculus OX=10090 GN=Csl PE=1 SV=1	4708.6	8507.68	7991.06	61793.9	36405.5	20832.8	9686.47	8080.29	10644.5
Plexin-B2	Plxnb2	sp|B2RXS4|PLXB2_MOUSE Plexin-B2 OS=Mus musculus OX=10090 GN=Plxnb2 PE=1 SV=1	71480	71719.9	57311	30988.5	36398	44964.1	52594.4	66720.1	52857.4
Serine/threonine-protein phosphatase with EF-hands 2	Ppef2	sp|O35385|PPE2_MOUSE Serine/threonine-protein phosphatase with EF-hands 2 OS=Mus musculus OX=10090 GN=Ppef2 PE=2 SV=1	66675	67715.1	77956.8	22760.4	36342.1	24230	75234.1	84669.5	124075
Staphylococcal nuclease domain-containing protein 1	Snd1	sp|Q78PY7|SND1_MOUSE Staphylococcal nuclease domain-containing protein 1 OS=Mus musculus OX=10090 GN=Snd1 PE=1 SV=1;tr|Q3TJ56|Q3TJ56_MOUSE Staphylococcal nuclease domain-containing protein 1 OS=Mus musculus OX=10090 GN=Snd1 PE=1 SV=1	22076	20340.7	25028.4	79048.2	36281.8	27188.1	20932.8	18068	17555
Chondroitin sulfate proteoglycan 5	Cspg5	sp|Q71M36|CSPG5_MOUSE Chondroitin sulfate proteoglycan 5 OS=Mus musculus OX=10090 GN=Cspg5 PE=1 SV=2	80192	74012	44485.3	31766	36037.3	53275	69012	88574.1	72169.5
Ras-related protein Rab-11A;Ras-related protein Rab-11B	Rab11a;Rab11b	sp|P62492|RB11A_MOUSE Ras-related protein Rab-11A OS=Mus musculus OX=10090 GN=Rab11a PE=1 SV=3;sp|P46638|RB11B_MOUSE Ras-related protein Rab-11B OS=Mus musculus OX=10090 GN=Rab11b PE=1 SV=3;tr|G3UY29|G3UY29_MOUSE Ras-related protein Rab-11B OS=Mus musculus	41340	44933.7	44203.7	32400.3	35970.2	31273.9	36654	43476.2	38742.8
Hydroxymethylglutaryl-CoA synthase, cytoplasmic	Hmgcs1	sp|Q8JZK9|HMCS1_MOUSE Hydroxymethylglutaryl-CoA synthase, cytoplasmic OS=Mus musculus OX=10090 GN=Hmgcs1 PE=1 SV=1	28001	30925.8	28921.7	60296.6	35553.5	30193	25682.4	22279	15386.1
Integrin beta-6;Integrin beta	Itgb6	sp|Q9Z0T9|ITB6_MOUSE Integrin beta-6 OS=Mus musculus OX=10090 GN=Itgb6 PE=1 SV=1;tr|B1AYG7|B1AYG7_MOUSE Integrin beta (Fragment) OS=Mus musculus OX=10090 GN=Itgb6 PE=1 SV=1;tr|B1AYG6|B1AYG6_MOUSE Integrin beta OS=Mus musculus OX=10090 GN=Itgb6 PE=1 SV=1	66788	63747.6	41482.2	22727.1	35330.6	56050.6	86771	80267.3	55879.1
Actin, alpha skeletal muscle;Actin, alpha cardiac muscle 1;Actin, aortic smooth muscle;Actin, gamma-enteric smooth muscle	Acta1;Actc1;Acta2;Actg2	sp|P68134|ACTS_MOUSE Actin, alpha skeletal muscle OS=Mus musculus OX=10090 GN=Acta1 PE=1 SV=1;sp|P68033|ACTC_MOUSE Actin, alpha cardiac muscle 1 OS=Mus musculus OX=10090 GN=Actc1 PE=1 SV=1;sp|P62737|ACTA_MOUSE Actin, aortic smooth muscle OS=Mus musculus OX	17972	20222	18426.3	11531.2	35268	13459.2	17964.1	13759.7	18465.3
E3 ubiquitin-protein ligase MYCBP2	Mycbp2	sp|Q7TPH6|MYCB2_MOUSE E3 ubiquitin-protein ligase MYCBP2 OS=Mus musculus OX=10090 GN=Mycbp2 PE=1 SV=3;tr|F7CZG3|F7CZG3_MOUSE E3 ubiquitin-protein ligase MYCBP2 (Fragment) OS=Mus musculus OX=10090 GN=Mycbp2 PE=1 SV=1;tr|F6SMY7|F6SMY7_MOUSE E3 ubiquitin-prot	112030	95973.2	116155	26883.1	34703.8	37922.8	153416	146662	201895
Pre-mRNA-splicing factor ATP-dependent RNA helicase DHX15	Dhx15	sp|O35286|DHX15_MOUSE Pre-mRNA-splicing factor ATP-dependent RNA helicase DHX15 OS=Mus musculus OX=10090 GN=Dhx15 PE=1 SV=2;tr|A0A0G2JG10|A0A0G2JG10_MOUSE Pre-mRNA-splicing factor ATP-dependent RNA helicase DHX15 OS=Mus musculus OX=10090 GN=Dhx15 PE=1 SV=1	11732	14672.8	13991.5	51459.5	34516.7	16985.1	15821.7	11840.6	20155.8
Hsc70-interacting protein	St13	sp|Q99L47|F10A1_MOUSE Hsc70-interacting protein OS=Mus musculus OX=10090 GN=St13 PE=1 SV=1;tr|F8WJK8|F8WJK8_MOUSE Hsc70-interacting protein OS=Mus musculus OX=10090 GN=St13 PE=1 SV=1;tr|E9Q1V0|E9Q1V0_MOUSE Hsc70-interacting protein (Fragment) OS=Mus muscul	37514	34525.7	38637.1	17051.5	34513	24450.4	35843.1	39936.3	40046.2
DnaJ homolog subfamily A member 2	Dnaja2	sp|Q9QYJ0|DNJA2_MOUSE DnaJ homolog subfamily A member 2 OS=Mus musculus OX=10090 GN=Dnaja2 PE=1 SV=1	60872	67122.7	55889.5	32645.1	34386.2	27400.6	57461.2	64014	76057.5
Exportin-1	Xpo1	sp|Q6P5F9|XPO1_MOUSE Exportin-1 OS=Mus musculus OX=10090 GN=Xpo1 PE=1 SV=1	15798	14434.8	15488.6	48948.5	34203.6	31303.9	19798.1	10816.4	10967.5
60S ribosomal protein L5	Rpl5	sp|P47962|RL5_MOUSE 60S ribosomal protein L5 OS=Mus musculus OX=10090 GN=Rpl5 PE=1 SV=3;tr|D3YYV8|D3YYV8_MOUSE 60S ribosomal protein L5 (Fragment) OS=Mus musculus OX=10090 GN=Rpl5 PE=1 SV=1	10602	11618.4	12713.8	41909.1	33730.3	31029.7	14908.9	8856.53	9637.25
40S ribosomal protein S10	Rps10	sp|P63325|RS10_MOUSE 40S ribosomal protein S10 OS=Mus musculus OX=10090 GN=Rps10 PE=1 SV=1	24163	21394.4	27174.4	63534	33471.6	28488.6	25591.7	20011.1	16743.2
SH3 domain-containing kinase-binding protein 1	Sh3kbp1	sp|Q8R550|SH3K1_MOUSE SH3 domain-containing kinase-binding protein 1 OS=Mus musculus OX=10090 GN=Sh3kbp1 PE=1 SV=1;tr|E9Q0C1|E9Q0C1_MOUSE SH3 domain-containing kinase-binding protein 1 OS=Mus musculus OX=10090 GN=Sh3kbp1 PE=1 SV=1	68085	54796.8	60068.7	35035.7	33412.8	47970.7	70681.3	82246.6	91438.9
Proliferation-associated protein 2G4	Pa2g4	sp|P50580|PA2G4_MOUSE Proliferation-associated protein 2G4 OS=Mus musculus OX=10090 GN=Pa2g4 PE=1 SV=3	18972	19276.7	30379.3	62421.1	32802.3	27957.9	17380.7	20979.5	20429.8
Ras-related protein Rab-31	Rab31	sp|Q921E2|RAB31_MOUSE Ras-related protein Rab-31 OS=Mus musculus OX=10090 GN=Rab31 PE=1 SV=1;tr|Q3TXV4|Q3TXV4_MOUSE Rab22B OS=Mus musculus OX=10090 GN=Rab31 PE=1 SV=1	69690	72855.7	65914.3	25389.8	32783.7	35164	44306.7	62548.1	64687.9
Pre-mRNA-processing factor 19	Prpf19	sp|Q99KP6|PRP19_MOUSE Pre-mRNA-processing factor 19 OS=Mus musculus OX=10090 GN=Prpf19 PE=1 SV=1	10967	10113.6	11708.7	52198	32656.2	22321.1	12602.4	12143.3	8001.81
Dynamin-2	Dnm2	sp|P39054|DYN2_MOUSE Dynamin-2 OS=Mus musculus OX=10090 GN=Dnm2 PE=1 SV=2;tr|Q3T9X3|Q3T9X3_MOUSE Dynamin-2 OS=Mus musculus OX=10090 GN=Dnm2 PE=1 SV=1;tr|Q3TCR7|Q3TCR7_MOUSE Dynamin-2 OS=Mus musculus OX=10090 GN=Dnm2 PE=1 SV=1;tr|G3X9G4|G3X9G4_MOUSE Dynamin	34426	36579.1	39080.6	45623.6	32576.4	33319.5	58954.6	64656.6	91272.4
Eukaryotic translation initiation factor 2 subunit 3, X-linked;Eukaryotic translation initiation factor 2 subunit 3, Y-linked	Eif2s3x;Eif2s3y	sp|Q9Z0N1|IF2G_MOUSE Eukaryotic translation initiation factor 2 subunit 3, X-linked OS=Mus musculus OX=10090 GN=Eif2s3x PE=1 SV=2;tr|A2AAW9|A2AAW9_MOUSE Eukaryotic translation initiation factor 2 subunit 3, X-linked OS=Mus musculus OX=10090 GN=Eif2s3x PE=1	14401	13616.1	15274.6	54064.6	32443.8	27293	16957.8	11509.5	11463.9
60S ribosomal protein L13	Rpl13	sp|P47963|RL13_MOUSE 60S ribosomal protein L13 OS=Mus musculus OX=10090 GN=Rpl13 PE=1 SV=3	29680	42509.1	36545.9	68005.6	32378.2	74489.6	26588.2	22027.6	18532.8
S-formylglutathione hydrolase	Esd	sp|Q9R0P3|ESTD_MOUSE S-formylglutathione hydrolase OS=Mus musculus OX=10090 GN=Esd PE=1 SV=1;tr|H3BK43|H3BK43_MOUSE S-formylglutathione hydrolase OS=Mus musculus OX=10090 GN=Esd PE=1 SV=1;tr|H3BLJ9|H3BLJ9_MOUSE S-formylglutathione hydrolase OS=Mus musculus	14891	14115.5	16622	44886.5	32076.3	17218.7	17665.4	16487	19941.6
Integrin alpha-V;Integrin alpha-V heavy chain;Integrin alpha-V light chain	Itgav	sp|P43406|ITAV_MOUSE Integrin alpha-V OS=Mus musculus OX=10090 GN=Itgav PE=1 SV=2;tr|A2AKI5|A2AKI5_MOUSE Integrin alpha-V OS=Mus musculus OX=10090 GN=Itgav PE=1 SV=1	59466	60316.8	52367.8	22546	31987.6	30380.8	46030.4	54978.6	52592.8
Protein shisa-4	Shisa4	sp|Q8CA71|SHSA4_MOUSE Protein shisa-4 OS=Mus musculus OX=10090 GN=Shisa4 PE=1 SV=1	69129	61499.4	82072.1	22444.8	31958.5	23934.7	70409.1	76991.1	111451
Ferritin light chain 1;Ferritin;Ferritin light chain 2	Ftl1;Ftl2	sp|P29391|FRIL1_MOUSE Ferritin light chain 1 OS=Mus musculus OX=10090 GN=Ftl1 PE=1 SV=2;tr|Q9CPX4|Q9CPX4_MOUSE Ferritin OS=Mus musculus OX=10090 GN=Ftl1 PE=1 SV=1;tr|A0A1B0GR60|A0A1B0GR60_MOUSE Ferritin OS=Mus musculus OX=10090 GN=Ftl1 PE=1 SV=1;tr|A0A1B0G	47518	44372.8	34021.9	34669	31788.6	37372.7	34979.2	24218.5	20500.2
Excitatory amino acid transporter 1	Slc1a3	sp|P56564|EAA1_MOUSE Excitatory amino acid transporter 1 OS=Mus musculus OX=10090 GN=Slc1a3 PE=1 SV=2	18044	21113.2	19383.5	13076.1	31637.2	18440.8	28892.5	50927.9	45222.2
Basigin	Bsg	sp|P18572|BASI_MOUSE Basigin OS=Mus musculus OX=10090 GN=Bsg PE=1 SV=2;tr|K3W4Q8|K3W4Q8_MOUSE Basigin OS=Mus musculus OX=10090 GN=Bsg PE=1 SV=1;tr|J3QP71|J3QP71_MOUSE Basigin (Fragment) OS=Mus musculus OX=10090 GN=Bsg PE=1 SV=1	26835	27714	23956.7	15206.7	31599.2	36137.4	39470.5	74098.3	56958.8
40S ribosomal protein S5;40S ribosomal protein S5, N-terminally processed	Rps5	sp|P97461|RS5_MOUSE 40S ribosomal protein S5 OS=Mus musculus OX=10090 GN=Rps5 PE=1 SV=3;tr|D3YYM6|D3YYM6_MOUSE 40S ribosomal protein S5 (Fragment) OS=Mus musculus OX=10090 GN=Rps5 PE=1 SV=1;tr|D3Z1S8|D3Z1S8_MOUSE 40S ribosomal protein S5 (Fragment) OS=Mus	17141	15700.9	13739.2	68572.2	31365.2	26166.2	16717.8	12763.8	12383.2
Spermatogenesis-associated protein 5;Katanin p60 ATPase-containing subunit A-like 2	Spata5;Katnal2	sp|Q3UMC0|AFG2H_MOUSE ATPase family protein 2 homolog OS=Mus musculus OX=10090 GN=Spata5 PE=1 SV=2;sp|Q9D3R6|KATL2_MOUSE Katanin p60 ATPase-containing subunit A-like 2 OS=Mus musculus OX=10090 GN=Katnal2 PE=2 SV=2;tr|D3Z0U5|D3Z0U5_MOUSE Katanin p60 ATPase-	1210.9	1682.94	1236.67	2616.02	31144.5	2144.65	1607.15	0	2866.55
Eukaryotic peptide chain release factor GTP-binding subunit ERF3A;Eukaryotic peptide chain release factor GTP-binding subunit ERF3B	Gspt1;Gspt2	sp|Q8R050|ERF3A_MOUSE Eukaryotic peptide chain release factor GTP-binding subunit ERF3A OS=Mus musculus OX=10090 GN=Gspt1 PE=1 SV=2;sp|Q149F3|ERF3B_MOUSE Eukaryotic peptide chain release factor GTP-binding subunit ERF3B OS=Mus musculus OX=10090 GN=Gspt2 PE	43284	45075	47808.5	41706.3	31123.7	37423.8	46437.9	38174.7	40477.7
L-lactate dehydrogenase B chain;L-lactate dehydrogenase	Ldhb	sp|P16125|LDHB_MOUSE L-lactate dehydrogenase B chain OS=Mus musculus OX=10090 GN=Ldhb PE=1 SV=2;tr|D3Z7F0|D3Z7F0_MOUSE L-lactate dehydrogenase (Fragment) OS=Mus musculus OX=10090 GN=Ldhb PE=1 SV=1;tr|A0A0N4SVV8|A0A0N4SVV8_MOUSE L-lactate dehydrogenase (Fra	21866	19378.4	22829.6	29507.9	31019.3	36560.6	34433.4	30351.2	22332.4
Roundabout homolog 2	Robo2	sp|Q7TPD3|ROBO2_MOUSE Roundabout homolog 2 OS=Mus musculus OX=10090 GN=Robo2 PE=1 SV=2;tr|Q19AB2|Q19AB2_MOUSE ROBO2 isoform b OS=Mus musculus OX=10090 GN=Robo2 PE=1 SV=1;tr|E9Q6A0|E9Q6A0_MOUSE Roundabout homolog 2 OS=Mus musculus OX=10090 GN=Robo2 PE=1 SV=	40950	36240	37666.6	26994.3	30575.1	34860.7	42139.1	43864.8	47112.9
60S ribosomal protein L12	Rpl12	sp|P35979|RL12_MOUSE 60S ribosomal protein L12 OS=Mus musculus OX=10090 GN=Rpl12 PE=1 SV=2	29154	35263.9	32725.5	51611.2	30385	37021.7	24053.6	27480.5	26716.4
60S ribosomal protein L6	Rpl6	sp|P47911|RL6_MOUSE 60S ribosomal protein L6 OS=Mus musculus OX=10090 GN=Rpl6 PE=1 SV=3	30325	56331	39920.2	24247.1	30316.4	59119.8	20018.6	17589.1	28368.9
Chondroitin sulfate proteoglycan 4	Cspg4	sp|Q8VHY0|CSPG4_MOUSE Chondroitin sulfate proteoglycan 4 OS=Mus musculus OX=10090 GN=Cspg4 PE=1 SV=3	62466	60994.9	51965.3	28353	30304.5	32250	51412.2	53177.2	58217.9
60S ribosomal protein L27	Rpl27	sp|P61358|RL27_MOUSE 60S ribosomal protein L27 OS=Mus musculus OX=10090 GN=Rpl27 PE=1 SV=2;tr|A2A4Q0|A2A4Q0_MOUSE 60S ribosomal protein L27 (Fragment) OS=Mus musculus OX=10090 GN=Rpl27 PE=1 SV=1	39228	51104.7	43641	47055.6	30293.3	96625.6	32214.3	22477.3	18804.6
Insulin-like growth factor-binding protein 2	Igfbp2	sp|P47877|IBP2_MOUSE Insulin-like growth factor-binding protein 2 OS=Mus musculus OX=10090 GN=Igfbp2 PE=2 SV=2;tr|D3YU40|D3YU40_MOUSE Insulin-like growth factor-binding protein 2 OS=Mus musculus OX=10090 GN=Igfbp2 PE=1 SV=1	33523	32048.4	32369.4	19958.1	29967.6	45452.6	44183.8	62165.6	75233.8
Tetraspanin-14	Tspan14	sp|Q8QZY6|TSN14_MOUSE Tetraspanin-14 OS=Mus musculus OX=10090 GN=Tspan14 PE=1 SV=1	68512	66992.3	61671.2	21016.8	29885.6	23920.5	54244.1	63822.8	64619.7
Tubulin beta-2B chain	Tubb2b	sp|Q9CWF2|TBB2B_MOUSE Tubulin beta-2B chain OS=Mus musculus OX=10090 GN=Tubb2b PE=1 SV=1	2847.8	3773.75	5121.31	3600.7	29689.6	4603.18	7244.13	4697.72	4765.92
GTPase KRas;GTPase KRas, N-terminally processed	Kras;Hras	sp|P32883|RASK_MOUSE GTPase KRas OS=Mus musculus OX=10090 GN=Kras PE=1 SV=1;tr|C0H5X4|C0H5X4_MOUSE GTPase HRas OS=Mus musculus OX=10090 GN=Hras PE=2 SV=1	51854	50283	45238.1	23262.2	29528.5	32413.1	43911.7	50611.9	44014.4
C-1-tetrahydrofolate synthase, cytoplasmic;Methylenetetrahydrofolate dehydrogenase;Methenyltetrahydrofolate cyclohydrolase;Formyltetrahydrofolate synthetase;C-1-tetrahydrofolate synthase, cytoplasmic, N-terminally processed	Mthfd1	sp|Q922D8|C1TC_MOUSE C-1-tetrahydrofolate synthase, cytoplasmic OS=Mus musculus OX=10090 GN=Mthfd1 PE=1 SV=4;tr|A0A1W2P733|A0A1W2P733_MOUSE C-1-tetrahydrofolate synthase, cytoplasmic OS=Mus musculus OX=10090 GN=Mthfd1 PE=1 SV=1	20195	20263	19560.3	50127.6	29522.6	28011.6	19858.1	17388.2	15369
Growth factor receptor-bound protein 2	Grb2	sp|Q60631|GRB2_MOUSE Growth factor receptor-bound protein 2 OS=Mus musculus OX=10090 GN=Grb2 PE=1 SV=1;tr|B1AT92|B1AT92_MOUSE Growth factor receptor-bound protein 2 OS=Mus musculus OX=10090 GN=Grb2 PE=1 SV=1	40095	37126.1	41393.3	22029.5	29477.1	33999.3	44938.9	51618.4	71000.1
Epidermal growth factor receptor	Egfr	sp|Q01279|EGFR_MOUSE Epidermal growth factor receptor OS=Mus musculus OX=10090 GN=Egfr PE=1 SV=1;tr|Q9WVF5|Q9WVF5_MOUSE Epidermal growth factor receptor OS=Mus musculus OX=10090 GN=Egfr PE=1 SV=1	68841	69852.6	55767.1	28996	29253.5	29872	33766.3	26240.3	26274.6
Poly(rC)-binding protein 1	Pcbp1	sp|P60335|PCBP1_MOUSE Poly(rC)-binding protein 1 OS=Mus musculus OX=10090 GN=Pcbp1 PE=1 SV=1	66432	66467.3	65839.7	30060.8	28892	36793.4	71125.1	58225.6	64615.4
Neurogenic locus notch homolog protein 1;Notch 1 extracellular truncation;Notch 1 intracellular domain	Notch1	sp|Q01705|NOTC1_MOUSE Neurogenic locus notch homolog protein 1 OS=Mus musculus OX=10090 GN=Notch1 PE=1 SV=3	37407	33641.1	33042.8	26781.9	28604.3	27760.4	28243.5	41010	38898.1
Multifunctional protein ADE2;Phosphoribosylaminoimidazole-succinocarboxamide synthase;Phosphoribosylaminoimidazole carboxylase	Paics	sp|Q9DCL9|PUR6_MOUSE Multifunctional protein ADE2 OS=Mus musculus OX=10090 GN=Paics PE=1 SV=4	21526	19163.9	25093.8	27370.7	28504.4	28501.9	20073	17163.3	13639.7
Actin-related protein 2/3 complex subunit 2	Arpc2	sp|Q9CVB6|ARPC2_MOUSE Actin-related protein 2/3 complex subunit 2 OS=Mus musculus OX=10090 GN=Arpc2 PE=1 SV=3;tr|D3YXG6|D3YXG6_MOUSE Arp2/3 complex 34 kDa subunit OS=Mus musculus OX=10090 GN=Arpc2 PE=1 SV=1	19701	24877.9	27592.8	18733.4	28145.9	19719.2	27475.9	26729.8	39363.7
Peptidyl-prolyl cis-trans isomerase NIMA-interacting 1	Pin1;Pin1rt1	sp|Q9QUR7|PIN1_MOUSE Peptidyl-prolyl cis-trans isomerase NIMA-interacting 1 OS=Mus musculus OX=10090 GN=Pin1 PE=1 SV=1;tr|Q3ULQ2|Q3ULQ2_MOUSE Peptidyl-prolyl cis-trans isomerase OS=Mus musculus OX=10090 GN=Pin1rt1 PE=1 SV=1	49306	43531.4	47200.5	20028.4	28084	21972	53468.1	50161.3	73385.8
Catenin alpha-1	Ctnna1	sp|P26231|CTNA1_MOUSE Catenin alpha-1 OS=Mus musculus OX=10090 GN=Ctnna1 PE=1 SV=1	53095	53341.1	50287.2	32177.2	27609.9	50510.9	37718.9	46853.3	38450.9
Fibulin-2	Fbln2	sp|P37889|FBLN2_MOUSE Fibulin-2 OS=Mus musculus OX=10090 GN=Fbln2 PE=1 SV=2	41593	45323.3	65158.3	47439	27552.5	36316.4	29135.3	23293.4	36903.8
Heterogeneous nuclear ribonucleoprotein U	Hnrnpu	sp|Q8VEK3|HNRPU_MOUSE Heterogeneous nuclear ribonucleoprotein U OS=Mus musculus OX=10090 GN=Hnrnpu PE=1 SV=1	12295	15548.6	20275.3	43886.5	27465.3	32417.5	11485	5707.48	6516.17
Dynein light chain 1, cytoplasmic	Dynll1	sp|P63168|DYL1_MOUSE Dynein light chain 1, cytoplasmic OS=Mus musculus OX=10090 GN=Dynll1 PE=1 SV=1	21259	19716.8	18769.1	16327.1	27434	10862.6	18608.9	18562.9	22542.4
N(G),N(G)-dimethylarginine dimethylaminohydrolase 1	Ddah1	sp|Q9CWS0|DDAH1_MOUSE N(G),N(G)-dimethylarginine dimethylaminohydrolase 1 OS=Mus musculus OX=10090 GN=Ddah1 PE=1 SV=3;tr|D3YU15|D3YU15_MOUSE N(G),N(G)-dimethylarginine dimethylaminohydrolase 1 OS=Mus musculus OX=10090 GN=Ddah1 PE=1 SV=1	16335	18291.7	16862.7	14938.6	27290.9	19034.2	21158.9	14686.5	14826.1
WD repeat-containing protein 1	Wdr1	sp|O88342|WDR1_MOUSE WD repeat-containing protein 1 OS=Mus musculus OX=10090 GN=Wdr1 PE=1 SV=3	19865	21286	19268.5	21659.2	27165.7	20317	40133.5	32942.2	41215.6
Unconventional myosin-VI	Myo6	tr|E9PVU0|E9PVU0_MOUSE Unconventional myosin-VI OS=Mus musculus OX=10090 GN=Myo6 PE=1 SV=1;tr|E9Q3L1|E9Q3L1_MOUSE Unconventional myosin-VI OS=Mus musculus OX=10090 GN=Myo6 PE=1 SV=1;tr|E9Q175|E9Q175_MOUSE Unconventional myosin-VI OS=Mus musculus OX=10090 G	15337	12984.1	15376.3	36720.7	26943.5	19178.8	23713	27621.2	25119.3
40S ribosomal protein S20	Rps20	sp|P60867|RS20_MOUSE 40S ribosomal protein S20 OS=Mus musculus OX=10090 GN=Rps20 PE=1 SV=1	6493.6	10577.1	11442.5	28065.7	26883.9	12325.3	7180.49	5811.67	6568.66
Sorting nexin;Sorting nexin-18	Snx18	tr|Q8C788|Q8C788_MOUSE Sorting nexin OS=Mus musculus OX=10090 GN=Snx18 PE=1 SV=1;sp|Q91ZR2|SNX18_MOUSE Sorting nexin-18 OS=Mus musculus OX=10090 GN=Snx18 PE=1 SV=1	69779	67127.8	62666.7	24562.3	26789.2	28247	41088.2	58363.7	58742.8
Splicing factor 3B subunit 3	Sf3b3	sp|Q921M3|SF3B3_MOUSE Splicing factor 3B subunit 3 OS=Mus musculus OX=10090 GN=Sf3b3 PE=1 SV=1	33317	34295.1	43427.5	32764.5	26433.7	34391.6	43681.4	38681	52725.1
40S ribosomal protein S23	Rps23	sp|P62267|RS23_MOUSE 40S ribosomal protein S23 OS=Mus musculus OX=10090 GN=Rps23 PE=1 SV=3	14079	22075.4	17317.9	50325.9	26394.9	47568.6	11606.3	9094.65	12319.6
Acid sphingomyelinase-like phosphodiesterase 3b	Smpdl3b	sp|P58242|ASM3B_MOUSE Acid sphingomyelinase-like phosphodiesterase 3b OS=Mus musculus OX=10090 GN=Smpdl3b PE=1 SV=1	35152	38799.4	42731.7	22904.6	26354.7	26790.5	35075.5	42938.9	49042
Actin-related protein 2	Actr2	sp|P61161|ARP2_MOUSE Actin-related protein 2 OS=Mus musculus OX=10090 GN=Actr2 PE=1 SV=1	19841	17120.1	20754.4	16592.2	26113.2	15871.5	18920.2	17539.6	23556
Transportin-1	Tnpo1	sp|Q8BFY9|TNPO1_MOUSE Transportin-1 OS=Mus musculus OX=10090 GN=Tnpo1 PE=1 SV=2;tr|Q3TKD0|Q3TKD0_MOUSE Transportin-1 (Fragment) OS=Mus musculus OX=10090 GN=Tnpo1 PE=1 SV=1	29727	30727.4	33631.1	24501.6	26108.7	20192.7	21929.3	15897.5	19126
GMP synthase [glutamine-hydrolyzing]	Gmps	sp|Q3THK7|GUAA_MOUSE GMP synthase [glutamine-hydrolyzing] OS=Mus musculus OX=10090 GN=Gmps PE=1 SV=2	12351	11786.8	15392.8	45606.9	25990.9	18360.5	21468.7	12610.7	10940.7
Carboxypeptidase E	Cpe	sp|Q00493|CBPE_MOUSE Carboxypeptidase E OS=Mus musculus OX=10090 GN=Cpe PE=1 SV=2	21844	25654.9	39688.6	39686	25682.3	39597.2	31078.2	22282.5	47800
Destrin	Dstn	sp|Q9R0P5|DEST_MOUSE Destrin OS=Mus musculus OX=10090 GN=Dstn PE=1 SV=3	11601	13933.2	14593.1	13161	25506.4	15534.7	26311.8	21216.7	26570.8
Cullin-associated NEDD8-dissociated protein 1	Cand1	sp|Q6ZQ38|CAND1_MOUSE Cullin-associated NEDD8-dissociated protein 1 OS=Mus musculus OX=10090 GN=Cand1 PE=1 SV=2	25412	21611.2	27614.1	40543.4	25310.4	37882.3	22744.4	23042.9	24926.4
Tetraspanin;Tetraspanin-5	Tspan5	tr|D3Z641|D3Z641_MOUSE Tetraspanin OS=Mus musculus OX=10090 GN=Tspan5 PE=1 SV=1;sp|P62080|TSN5_MOUSE Tetraspanin-5 OS=Mus musculus OX=10090 GN=Tspan5 PE=1 SV=1	8406.2	9390.08	7886.18	3728.42	25146.4	5297.96	11487.4	8543.78	8458.47
Interleukin enhancer-binding factor 2	Ilf2	sp|Q9CXY6|ILF2_MOUSE Interleukin enhancer-binding factor 2 OS=Mus musculus OX=10090 GN=Ilf2 PE=1 SV=1	46177	52460.1	51558.6	25118.2	25144.2	37182.2	52916.8	50360.5	75959.4
40S ribosomal protein S15a	Rps15a	sp|P62245|RS15A_MOUSE 40S ribosomal protein S15a OS=Mus musculus OX=10090 GN=Rps15a PE=1 SV=2;tr|D3YVB4|D3YVB4_MOUSE 40S ribosomal protein S15a (Fragment) OS=Mus musculus OX=10090 GN=Rps15a PE=1 SV=1;tr|D3Z712|D3Z712_MOUSE 40S ribosomal protein S15a (Fragm	4932.7	6196.66	8732.67	77019.8	25018.9	22255	6240.48	2881.71	3693.32
Serine/threonine-protein phosphatase 2A 65 kDa regulatory subunit A alpha isoform	Ppp2r1a	sp|Q76MZ3|2AAA_MOUSE Serine/threonine-protein phosphatase 2A 65 kDa regulatory subunit A alpha isoform OS=Mus musculus OX=10090 GN=Ppp2r1a PE=1 SV=3;tr|G3UWL2|G3UWL2_MOUSE Serine/threonine-protein phosphatase 2A 65 kDa regulatory subunit A alpha isoform (F	18530	20886.2	19327.6	39897.4	24635.8	21599	12349.2	15923.2	12012.3
Polyadenylate-binding protein-interacting protein 1	Paip1	tr|F6Y616|F6Y616_MOUSE Polyadenylate-binding protein-interacting protein 1 OS=Mus musculus OX=10090 GN=Paip1 PE=1 SV=2;sp|Q8VE62|PAIP1_MOUSE Polyadenylate-binding protein-interacting protein 1 OS=Mus musculus OX=10090 GN=Paip1 PE=1 SV=1;tr|D3Z3J6|D3Z3J6_MO	38611	34341.2	40723.5	26308.9	24339.2	23259.3	45751.2	36809.7	47048.9
Serine--tRNA ligase, cytoplasmic	Sars	sp|P26638|SYSC_MOUSE Serine--tRNA ligase, cytoplasmic OS=Mus musculus OX=10090 GN=Sars1 PE=1 SV=3;tr|Q8C483|Q8C483_MOUSE Seryl-aminoacyl-tRNA synthetase OS=Mus musculus OX=10090 GN=Sars PE=1 SV=1;tr|A2AFS1|A2AFS1_MOUSE Seryl-aminoacyl-tRNA synthetase (Frag	13054	11241.3	14397.8	34271.4	24333.2	17929.4	14999.6	9084.03	11998.2
Charged multivesicular body protein 2a	Chmp2a	sp|Q9DB34|CHM2A_MOUSE Charged multivesicular body protein 2a OS=Mus musculus OX=10090 GN=Chmp2a PE=1 SV=1;tr|A0A1B0GT75|A0A1B0GT75_MOUSE Charged multivesicular body protein 2a OS=Mus musculus OX=10090 GN=Chmp2a PE=1 SV=1;tr|A0A1B0GR63|A0A1B0GR63_MOUSE Char	70736	76003.8	65429.8	27757.7	24207.2	32207.6	49754.1	69115.4	69907.5
Plasma membrane calcium-transporting ATPase 1	Atp2b1	sp|G5E829|AT2B1_MOUSE Plasma membrane calcium-transporting ATPase 1 OS=Mus musculus OX=10090 GN=Atp2b1 PE=1 SV=1	33860	38056.1	30689.7	28199.8	24173.7	31912.3	36461.4	44976.6	32533.9
MARCKS-related protein	Marcksl1	sp|P28667|MRP_MOUSE MARCKS-related protein OS=Mus musculus OX=10090 GN=Marcksl1 PE=1 SV=2	59716	72496.2	46487.1	16456.1	24149.1	30979.4	34631.6	34663.1	26972.4
Centrosomal protein of 55 kDa	Cep55	sp|Q8BT07|CEP55_MOUSE Centrosomal protein of 55 kDa OS=Mus musculus OX=10090 GN=Cep55 PE=1 SV=2	85014	79343	83120.9	22449.8	24103.6	22553	42869.1	37333.7	53843.3
AP-2 complex subunit alpha-1	Ap2a1	sp|P17426|AP2A1_MOUSE AP-2 complex subunit alpha-1 OS=Mus musculus OX=10090 GN=Ap2a1 PE=1 SV=1	40191	39999.6	32217.1	28847.3	23918	24267.1	20683	26075.6	23557.7
Sodium/potassium-transporting ATPase subunit alpha-2;Sodium/potassium-transporting ATPase subunit alpha-3	Atp1a2;Atp1a3	sp|Q6PIE5|AT1A2_MOUSE Sodium/potassium-transporting ATPase subunit alpha-2 OS=Mus musculus OX=10090 GN=Atp1a2 PE=1 SV=1;tr|D3YYN7|D3YYN7_MOUSE Sodium/potassium-transporting ATPase subunit alpha OS=Mus musculus OX=10090 GN=Atp1a2 PE=1 SV=1;sp|Q6PIC6|AT1A3_M	35960	39167.7	25147.6	22333.5	23884.5	29255.7	33979.8	30548.6	23898.7
Neural Wiskott-Aldrich syndrome protein	Wasl	sp|Q91YD9|WASL_MOUSE Neural Wiskott-Aldrich syndrome protein OS=Mus musculus OX=10090 GN=Wasl PE=1 SV=1	64462	51924.8	49341.2	27728.3	23830.1	33733.9	68270.9	64248.5	80632.7
Malate dehydrogenase, cytoplasmic	Mdh1	sp|P14152|MDHC_MOUSE Malate dehydrogenase, cytoplasmic OS=Mus musculus OX=10090 GN=Mdh1 PE=1 SV=3;tr|A0A5F8MPN8|A0A5F8MPN8_MOUSE Malate dehydrogenase OS=Mus musculus OX=10090 GN=Mdh1 PE=1 SV=1	10491	14538	13821.2	20928.8	23826.3	18622.4	14011.5	15627.5	11702
E3 ubiquitin-protein ligase NEDD4-like	Nedd4l	sp|Q8CFI0|NED4L_MOUSE E3 ubiquitin-protein ligase NEDD4-like OS=Mus musculus OX=10090 GN=Nedd4l PE=1 SV=2;tr|A0A494B9F0|A0A494B9F0_MOUSE E3 ubiquitin-protein ligase OS=Mus musculus OX=10090 GN=Nedd4l PE=1 SV=1;tr|A0A494B953|A0A494B953_MOUSE E3 ubiquitin-pr	36042	37125.4	28680	28219	23723.5	21242.8	22212.6	27806.2	22671.7
E3 ubiquitin-protein ligase Itchy	Itch	sp|Q8C863|ITCH_MOUSE E3 ubiquitin-protein ligase Itchy OS=Mus musculus OX=10090 GN=Itch PE=1 SV=2	30840	27224.9	33253.7	20212.5	23619.1	17489.4	24970.6	30499.9	39565.6
Cyclin-dependent kinase 1	Cdk1	sp|P11440|CDK1_MOUSE Cyclin-dependent kinase 1 OS=Mus musculus OX=10090 GN=Cdk1 PE=1 SV=3;tr|D3Z2T9|D3Z2T9_MOUSE Cyclin-dependent kinase 1 (Fragment) OS=Mus musculus OX=10090 GN=Cdk1 PE=1 SV=1	51975	53095	39186.5	26006.4	23545.3	27941.1	37792.9	48023.5	40453.3
40S ribosomal protein S8	Rps8	sp|P62242|RS8_MOUSE 40S ribosomal protein S8 OS=Mus musculus OX=10090 GN=Rps8 PE=1 SV=2	28687	53995	30622.6	41357.3	23341.8	153240	21142.1	16849.1	14085.2
Cofilin-2	Cfl2	sp|P45591|COF2_MOUSE Cofilin-2 OS=Mus musculus OX=10090 GN=Cfl2 PE=1 SV=1;tr|A0A1Y7VJ71|A0A1Y7VJ71_MOUSE Cofilin-2 OS=Mus musculus OX=10090 GN=Cfl2 PE=1 SV=1	28693	32409.4	30947.9	19821.5	23154.7	25001.5	47412.1	45575	52618.4
Annexin A2;Annexin	Anxa2	sp|P07356|ANXA2_MOUSE Annexin A2 OS=Mus musculus OX=10090 GN=Anxa2 PE=1 SV=2;tr|B0V2N8|B0V2N8_MOUSE Annexin (Fragment) OS=Mus musculus OX=10090 GN=Anxa2 PE=1 SV=1;tr|B0V2N7|B0V2N7_MOUSE Annexin (Fragment) OS=Mus musculus OX=10090 GN=Anxa2 PE=1 SV=1;tr|B0V2	22030	26891.7	19053.4	12856.5	23124.9	36116.2	40220	46790.4	39210.1
Vacuolar protein sorting-associated protein 37C	Vps37c	sp|Q8R105|VP37C_MOUSE Vacuolar protein sorting-associated protein 37C OS=Mus musculus OX=10090 GN=Vps37c PE=1 SV=1;tr|A0A494BAY0|A0A494BAY0_MOUSE Vacuolar protein sorting-associated protein 37C (Fragment) OS=Mus musculus OX=10090 GN=Vps37c PE=1 SV=1;tr|A0A	34836	32957.9	31726.3	24251.2	23107	23716.9	47561.4	42720.2	42150.2
Dip2c protein	Dip2c	tr|B2RQ71|B2RQ71_MOUSE Dip2c protein OS=Mus musculus OX=10090 GN=Dip2c PE=1 SV=1;tr|E9PWR4|E9PWR4_MOUSE Disco-interacting protein 2 homolog C OS=Mus musculus OX=10090 GN=Dip2c PE=1 SV=1	46699	48364.5	33330.9	21657.2	23006.4	24476.9	26838	37711.7	30505
Asparagine synthetase [glutamine-hydrolyzing]	Asns	sp|Q61024|ASNS_MOUSE Asparagine synthetase [glutamine-hydrolyzing] OS=Mus musculus OX=10090 GN=Asns PE=1 SV=3	13502	12027	12120.2	33840.4	22835	17860.6	13520.8	12105.2	9523.3
Proliferating cell nuclear antigen	Pcna	sp|P17918|PCNA_MOUSE Proliferating cell nuclear antigen OS=Mus musculus OX=10090 GN=Pcna PE=1 SV=2	17483	15478.3	20137.9	37157.8	22726.9	19910.6	13481.8	10492.4	14679.3
Formin-like protein 2	Fmnl2	sp|A2APV2|FMNL2_MOUSE Formin-like protein 2 OS=Mus musculus OX=10090 GN=Fmnl2 PE=1 SV=2;tr|E9PXE6|E9PXE6_MOUSE Formin-like protein 2 OS=Mus musculus OX=10090 GN=Fmnl2 PE=1 SV=2;tr|F8VPR2|F8VPR2_MOUSE Formin-like protein 2 OS=Mus musculus OX=10090 GN=Fmnl2	38422	42506.9	38894.8	20922.7	22509.2	22970.1	30758.6	32755.4	38236.2
Actin-related protein 2/3 complex subunit 1B	Arpc1b	sp|Q9WV32|ARC1B_MOUSE Actin-related protein 2/3 complex subunit 1B OS=Mus musculus OX=10090 GN=Arpc1b PE=1 SV=4;tr|Q91Z25|Q91Z25_MOUSE Actin-related protein 2/3 complex subunit OS=Mus musculus OX=10090 GN=Arpc1b PE=1 SV=1;tr|F6THG2|F6THG2_MOUSE Actin-relat	15159	14459	18320.9	19922.1	22352.7	13796.9	15358.3	15685	22922.7
Sodium/potassium-transporting ATPase subunit beta-2	Atp1b2	sp|P14231|AT1B2_MOUSE Sodium/potassium-transporting ATPase subunit beta-2 OS=Mus musculus OX=10090 GN=Atp1b2 PE=1 SV=2;tr|I7HIF3|I7HIF3_MOUSE ATPase, Na+/K+ transporting, beta 2 polypeptide (Fragment) OS=Mus musculus OX=10090 GN=Atp1b2 PE=1 SV=1	21330	22528.7	15440.7	16864.3	22334.8	36563.3	29767.6	63366	42647
WAS/WASL-interacting protein family member 2	Wipf2	sp|Q6PEV3|WIPF2_MOUSE WAS/WASL-interacting protein family member 2 OS=Mus musculus OX=10090 GN=Wipf2 PE=1 SV=1	31989	27110.6	32098.4	18470.9	21974	20899	44189.4	43346.1	61401.7
Collagen alpha-1(IV) chain;Arresten	Col4a5;Col4a1	tr|Q63ZW6|Q63ZW6_MOUSE Col4a5 protein OS=Mus musculus OX=10090 GN=Col4a5 PE=1 SV=1;tr|F7CK55|F7CK55_MOUSE Collagen, type IV, alpha 5 (Fragment) OS=Mus musculus OX=10090 GN=Col4a5 PE=1 SV=1;sp|P02463|CO4A1_MOUSE Collagen alpha-1(IV) chain OS=Mus musculus OX	7729.8	10273.2	8819.98	11940.4	21925.6	23478.8	9973.99	8922.03	16212.3
FERM, RhoGEF and pleckstrin domain-containing protein 1	Farp1	sp|F8VPU2|FARP1_MOUSE FERM, ARHGEF and pleckstrin domain-containing protein 1 OS=Mus musculus OX=10090 GN=Farp1 PE=1 SV=1	43271	42055.1	38103.1	22834.3	21821.2	32107.1	34545.1	52843.5	45853.9
Actin-related protein 2/3 complex subunit 1A	Arpc1a	sp|Q9R0Q6|ARC1A_MOUSE Actin-related protein 2/3 complex subunit 1A OS=Mus musculus OX=10090 GN=Arpc1a PE=1 SV=1	15968	16845.5	17341.3	14473.2	21595.4	17683.4	17475.6	15718.7	20268.5
Disintegrin and metalloproteinase domain-containing protein 9	Adam9	sp|Q61072|ADAM9_MOUSE Disintegrin and metalloproteinase domain-containing protein 9 OS=Mus musculus OX=10090 GN=Adam9 PE=1 SV=2;tr|A0A140LHU0|A0A140LHU0_MOUSE Disintegrin and metalloproteinase domain-containing protein 9 OS=Mus musculus OX=10090 GN=Adam9 P	41715	38454.4	33741.3	15927	21333.8	21001.2	38561.9	41239.3	49609.6
Leucine--tRNA ligase, cytoplasmic	Lars	sp|Q8BMJ2|SYLC_MOUSE Leucine--tRNA ligase, cytoplasmic OS=Mus musculus OX=10090 GN=Lars1 PE=1 SV=2	8129.3	13299	12045.7	23699.3	21015.5	13623.2	12010.9	9942.68	23755.3
Collagen, type IV, alpha 6	Col4a6	tr|B1AVK5|B1AVK5_MOUSE Collagen, type IV, alpha 6 OS=Mus musculus OX=10090 GN=Col4a6 PE=1 SV=1	8116	9938.56	7584.32	10706.2	20974.5	38337.2	14377.2	14621	29354.3
Neurocalcin-delta;Neuron-specific calcium-binding protein hippocalcin	Ncald;Hpca	sp|Q91X97|NCALD_MOUSE Neurocalcin-delta OS=Mus musculus OX=10090 GN=Ncald PE=1 SV=4;sp|P84075|HPCA_MOUSE Neuron-specific calcium-binding protein hippocalcin OS=Mus musculus OX=10090 GN=Hpca PE=1 SV=2;tr|E9PV73|E9PV73_MOUSE Neuron-specific calcium-binding p	25877	30422	26265.6	13180.8	20831.4	22513.3	26152.7	22541	21036.7
Cytoplasmic dynein 1 light intermediate chain 1	Dync1li1	sp|Q8R1Q8|DC1L1_MOUSE Cytoplasmic dynein 1 light intermediate chain 1 OS=Mus musculus OX=10090 GN=Dync1li1 PE=1 SV=1	8542.3	6962.78	9279.43	35328.1	20756.8	17702.8	11770.4	10110	9087.13
Heterogeneous nuclear ribonucleoprotein D0	Hnrnpd	sp|Q60668|HNRPD_MOUSE Heterogeneous nuclear ribonucleoprotein D0 OS=Mus musculus OX=10090 GN=Hnrnpd PE=1 SV=2;tr|E9Q5B6|E9Q5B6_MOUSE Heterogeneous nuclear ribonucleoprotein D0 (Fragment) OS=Mus musculus OX=10090 GN=Hnrnpd PE=1 SV=1;tr|F6ZV59|F6ZV59_MOUSE H	13561	10992.3	12184.6	22794.3	20730.7	17453.3	9165.6	10140.1	8080.34
26S protease regulatory subunit 4	Psmc1	sp|P62192|PRS4_MOUSE 26S proteasome regulatory subunit 4 OS=Mus musculus OX=10090 GN=Psmc1 PE=1 SV=1	13408	10429.2	12532.8	39535.7	20677.1	19766	16406.5	11656.4	9537.38
Dystroglycan;Alpha-dystroglycan;Beta-dystroglycan	Dag1	sp|Q62165|DAG1_MOUSE Dystroglycan OS=Mus musculus OX=10090 GN=Dag1 PE=1 SV=4	56610	47162	49127.7	22186.3	20654.7	38803.7	44548.1	50807.5	54146.3
S-phase kinase-associated protein 1	Skp1;Skp1a	sp|Q9WTX5|SKP1_MOUSE S-phase kinase-associated protein 1 OS=Mus musculus OX=10090 GN=Skp1 PE=1 SV=3;tr|E9PUV4|E9PUV4_MOUSE S-phase kinase-associated protein 1A (Fragment) OS=Mus musculus OX=10090 GN=Skp1a PE=1 SV=1	16316	15454.9	15840.5	19783	20511.6	22584.8	20931.4	21970	21273.1
Neurexin-1	Nrxn1	sp|Q9CS84|NRX1A_MOUSE Neurexin-1 OS=Mus musculus OX=10090 GN=Nrxn1 PE=1 SV=3;tr|E0CY11|E0CY11_MOUSE Neurexin-1 OS=Mus musculus OX=10090 GN=Nrxn1 PE=1 SV=2	35919	34202.1	38540.2	19000.5	20453.4	23765.4	40394.5	36816.8	38850.7
Coatomer subunit beta	Copb2	sp|O55029|COPB2_MOUSE Coatomer subunit beta OS=Mus musculus OX=10090 GN=Copb2 PE=1 SV=2	2734	3170.57	5132.17	29261	20416.9	11648.1	5297.54	3316.44	4115.16
Splicing factor 3B subunit 1	Sf3b1	sp|Q99NB9|SF3B1_MOUSE Splicing factor 3B subunit 1 OS=Mus musculus OX=10090 GN=Sf3b1 PE=1 SV=1;tr|G5E866|G5E866_MOUSE Splicing factor 3B subunit 1 OS=Mus musculus OX=10090 GN=Sf3b1 PE=1 SV=1	20134	21767.9	18765.4	36307.9	20371.5	23925	21002.6	20892.7	21371.7
Coronin-1C;Coronin	Coro1c	sp|Q9WUM4|COR1C_MOUSE Coronin-1C OS=Mus musculus OX=10090 GN=Coro1c PE=1 SV=2;tr|E9PZJ0|E9PZJ0_MOUSE Coronin-1C (Fragment) OS=Mus musculus OX=10090 GN=Coro1c PE=1 SV=1;tr|E9PVJ1|E9PVJ1_MOUSE Coronin-1C (Fragment) OS=Mus musculus OX=10090 GN=Coro1c PE=1 SV=	16641	14457.5	19008.2	22394.2	20349.1	15377.7	20523.8	10684.5	16234.1
Filamin-A	Flna	sp|Q8BTM8|FLNA_MOUSE Filamin-A OS=Mus musculus OX=10090 GN=Flna PE=1 SV=5;tr|B7FAV1|B7FAV1_MOUSE Filamin, alpha (Fragment) OS=Mus musculus OX=10090 GN=Flna PE=1 SV=1;tr|B7FAU9|B7FAU9_MOUSE Filamin, alpha OS=Mus musculus OX=10090 GN=Flna PE=1 SV=1	21768	20057.3	16375.6	26034.3	20182.9	30183.3	18832.3	16584.4	20309
Lysosome-associated membrane glycoprotein 2	Lamp2	sp|P17047|LAMP2_MOUSE Lysosome-associated membrane glycoprotein 2 OS=Mus musculus OX=10090 GN=Lamp2 PE=1 SV=2	14364	11556.9	12756.9	21112.9	20156	23729.2	37485.9	48035.9	26155.1
Charged multivesicular body protein 3	Chmp3	sp|Q9CQ10|CHMP3_MOUSE Charged multivesicular body protein 3 OS=Mus musculus OX=10090 GN=Chmp3 PE=1 SV=3	54380	55364.4	64482.2	20106.8	20033.8	21923.5	37621.2	48001.4	67513.3
Ras-related protein Ral-B	Ralb	sp|Q9JIW9|RALB_MOUSE Ras-related protein Ral-B OS=Mus musculus OX=10090 GN=Ralb PE=1 SV=1;tr|F6QC68|F6QC68_MOUSE Ras-related protein Ral-B (Fragment) OS=Mus musculus OX=10090 GN=Ralb PE=1 SV=2	31776	35438.9	26542.5	16374.2	19975.7	21749.8	36102.7	28368.3	33119.9
Acyl-protein thioesterase 2	Lypla2	sp|Q9WTL7|LYPA2_MOUSE Acyl-protein thioesterase 2 OS=Mus musculus OX=10090 GN=Lypla2 PE=1 SV=1	21055	23101.4	22612.4	29347.5	19972.7	18945.1	23097.5	25919	23500.1
Septin-2	SEPT2	sp|P42208|SEPT2_MOUSE Septin-2 OS=Mus musculus OX=10090 GN=Septin2 PE=1 SV=2;tr|E9Q3V6|E9Q3V6_MOUSE Septin-2 OS=Mus musculus OX=10090 GN=Septin2 PE=1 SV=1;tr|F6WYM0|F6WYM0_MOUSE Septin-2 (Fragment) OS=Mus musculus OX=10090 GN=Septin2 PE=1 SV=2;tr|D3YYB1|D3	6137	6368.24	8997.26	36557.8	19926.5	13272.2	9066.08	6384.93	8488.77
116 kDa U5 small nuclear ribonucleoprotein component	Eftud2	sp|O08810|U5S1_MOUSE 116 kDa U5 small nuclear ribonucleoprotein component OS=Mus musculus OX=10090 GN=Eftud2 PE=1 SV=1;tr|G3UZ34|G3UZ34_MOUSE 116 kDa U5 small nuclear ribonucleoprotein component OS=Mus musculus OX=10090 GN=Eftud2 PE=1 SV=1;tr|A2AH85|A2AH85	11098	12594.6	11416.9	27227	19865.3	20030.5	11168.2	9147.76	8403.41
EH domain-containing protein 4	Ehd4	sp|Q9EQP2|EHD4_MOUSE EH domain-containing protein 4 OS=Mus musculus OX=10090 GN=Ehd4 PE=1 SV=1	47436	44801.2	59200.9	24069.6	19620.8	30537.7	43860	50841.2	55823.6
Eukaryotic translation initiation factor 3 subunit A	Eif3a	sp|P23116|EIF3A_MOUSE Eukaryotic translation initiation factor 3 subunit A OS=Mus musculus OX=10090 GN=Eif3a PE=1 SV=5	14627	9004.9	12893.8	28094.1	19596.3	14080.8	11246.6	10695.1	11625.6
G-protein coupled receptor-associated sorting protein 1	Gprasp1	sp|Q5U4C1|GASP1_MOUSE G-protein coupled receptor-associated sorting protein 1 OS=Mus musculus OX=10090 GN=Gprasp1 PE=1 SV=1	33252	34150.8	31417.5	23615.3	19539.6	24263.5	41973	37698.4	47599.4
Lipid phosphate phosphohydrolase 3	Ppap2b	sp|Q99JY8|PLPP3_MOUSE Phospholipid phosphatase 3 OS=Mus musculus OX=10090 GN=Plpp3 PE=1 SV=1	38527	40635.9	30070	14355.3	19470.3	19624.9	24230.8	39403.4	20539.9
Vacuolar-sorting protein SNF8	Snf8	sp|Q9CZ28|SNF8_MOUSE Vacuolar-sorting protein SNF8 OS=Mus musculus OX=10090 GN=Snf8 PE=1 SV=1;tr|A2A6M1|A2A6M1_MOUSE Vacuolar-sorting protein SNF8 OS=Mus musculus OX=10090 GN=Snf8 PE=1 SV=1	35545	32605.7	33498.6	21869.6	19444.9	21880.3	36436.3	35839.5	45678.9
Dihydropyrimidinase-related protein 3	Dpysl3	tr|E9PWE8|E9PWE8_MOUSE Dihydropyrimidinase-related protein 3 OS=Mus musculus OX=10090 GN=Dpysl3 PE=1 SV=1;sp|Q62188|DPYL3_MOUSE Dihydropyrimidinase-related protein 3 OS=Mus musculus OX=10090 GN=Dpysl3 PE=1 SV=1;tr|Q3TT92|Q3TT92_MOUSE Dihydropyrimidinase-re	16973	17555.8	16140.8	29907.5	19421.8	21999.3	17609.6	19734.9	20326.5
Monocyte differentiation antigen CD14	Cd14	sp|P10810|CD14_MOUSE Monocyte differentiation antigen CD14 OS=Mus musculus OX=10090 GN=Cd14 PE=1 SV=1	19581	16518.1	22298.3	17413.7	19377.9	15204	44777	61357.5	84606
Rho-related GTP-binding protein RhoG	Rhog	sp|P84096|RHOG_MOUSE Rho-related GTP-binding protein RhoG OS=Mus musculus OX=10090 GN=Rhog PE=1 SV=1	45593	40400.9	37483.4	18956.5	19341.3	25369.2	44918	37163.8	44095.5
Vacuolar protein sorting-associated protein 4A	Vps4a	sp|Q8VEJ9|VPS4A_MOUSE Vacuolar protein sorting-associated protein 4A OS=Mus musculus OX=10090 GN=Vps4a PE=1 SV=1	50973	47899.5	35488.6	19034.4	19318.2	24807.5	45927.1	46645.3	45960.6
Septin-7	SEPT7	sp|O55131|SEPT7_MOUSE Septin-7 OS=Mus musculus OX=10090 GN=Septin7 PE=1 SV=1;tr|E9Q9F5|E9Q9F5_MOUSE Septin-7 OS=Mus musculus OX=10090 GN=Septin7 PE=1 SV=2;tr|E9Q1G8|E9Q1G8_MOUSE Septin-7 OS=Mus musculus OX=10090 GN=Septin7 PE=1 SV=2	8477.6	6772.09	8204.01	11376.4	19312.3	7005.55	10935.6	7518.35	6735.54
Catenin beta-1	Ctnnb1	sp|Q02248|CTNB1_MOUSE Catenin beta-1 OS=Mus musculus OX=10090 GN=Ctnnb1 PE=1 SV=1;tr|E9Q6A9|E9Q6A9_MOUSE Catenin beta-1 OS=Mus musculus OX=10090 GN=Ctnnb1 PE=1 SV=1	30993	29032.9	24175	19580.2	19302.6	24432.8	20881.1	26934.3	20841.2
Cytoplasmic aconitate hydratase;Iron-responsive element-binding protein 2	Aco1;Ireb2	sp|P28271|ACOC_MOUSE Cytoplasmic aconitate hydratase OS=Mus musculus OX=10090 GN=Aco1 PE=1 SV=3;sp|Q811J3|IREB2_MOUSE Iron-responsive element-binding protein 2 OS=Mus musculus OX=10090 GN=Ireb2 PE=1 SV=2	7750.4	9118.41	7876.6	19139.6	19180.3	10771.7	6389.26	7555	5433.84
Ras-related protein Rap-1b	Rap1b	sp|Q99JI6|RAP1B_MOUSE Ras-related protein Rap-1b OS=Mus musculus OX=10090 GN=Rap1b PE=1 SV=2	46334	42110.7	35384.3	26228	19160.2	32729.6	41793	48805.2	39151.2
Lethal(2) giant larvae protein homolog 1	Llgl1	sp|Q80Y17|L2GL1_MOUSE Lethal(2) giant larvae protein homolog 1 OS=Mus musculus OX=10090 GN=Llgl1 PE=1 SV=1;tr|A0A0R4J0S4|A0A0R4J0S4_MOUSE Lethal(2) giant larvae protein homolog 1 OS=Mus musculus OX=10090 GN=Llgl1 PE=1 SV=1	22701	26634.6	21833	17277.1	19146.8	14930.7	21514.8	19533.9	21049.5
Zinc finger CCCH domain-containing protein 10	Zc3h10	sp|Q8R205|ZC3HA_MOUSE Zinc finger CCCH domain-containing protein 10 OS=Mus musculus OX=10090 GN=Zc3h10 PE=1 SV=1	57237	55983.9	65621.5	22858.1	19107.3	27204	56622.4	55820.5	78925.5
Actin, cytoplasmic 2;Actin, cytoplasmic 2, N-terminally processed	Actg1	sp|P63260|ACTG_MOUSE Actin, cytoplasmic 2 OS=Mus musculus OX=10090 GN=Actg1 PE=1 SV=1;tr|B1ATY1|B1ATY1_MOUSE Actin, cytoplasmic 2 OS=Mus musculus OX=10090 GN=Actg1 PE=1 SV=1	21122	17771.8	18647.8	53417.1	18995.5	26509.2	22561.6	21699.2	18490.9
Epithelial discoidin domain-containing receptor 1	Ddr1	sp|Q03146|DDR1_MOUSE Epithelial discoidin domain-containing receptor 1 OS=Mus musculus OX=10090 GN=Ddr1 PE=2 SV=2	21497	21646.3	20576	11761.4	18940.3	16571.6	24754.2	23723.6	22102.4
Laminin subunit alpha-5	Lama5	sp|Q61001|LAMA5_MOUSE Laminin subunit alpha-5 OS=Mus musculus OX=10090 GN=Lama5 PE=1 SV=4	24403	26371.8	27858.5	22743.2	18705.5	36420.4	11935.5	21261.9	31548.4
CUGBP Elav-like family member 2	Celf2	sp|Q9Z0H4|CELF2_MOUSE CUGBP Elav-like family member 2 OS=Mus musculus OX=10090 GN=Celf2 PE=1 SV=1;tr|A0A0R4J2B0|A0A0R4J2B0_MOUSE CUGBP Elav-like family member 2 OS=Mus musculus OX=10090 GN=Celf2 PE=1 SV=1;tr|V9GX43|V9GX43_MOUSE CUGBP Elav-like family membe	36894	28250.8	39813.7	15588.1	18577.3	15121.2	31160.5	31836.6	39786.7
Endophilin-A1	Sh3gl2	sp|Q62420|SH3G2_MOUSE Endophilin-A1 OS=Mus musculus OX=10090 GN=Sh3gl2 PE=1 SV=2;tr|Q8BXU5|Q8BXU5_MOUSE Endophilin-A1 OS=Mus musculus OX=10090 GN=Sh3gl2 PE=1 SV=1;tr|A2ALV3|A2ALV3_MOUSE Endophilin-A1 OS=Mus musculus OX=10090 GN=Sh3gl2 PE=1 SV=1;tr|F6ZL13|F	22892	24738	24094.6	12761.4	18521.4	13170	23071	23089.8	33743.8
Peroxiredoxin-4	Prdx4	sp|O08807|PRDX4_MOUSE Peroxiredoxin-4 OS=Mus musculus OX=10090 GN=Prdx4 PE=1 SV=1;tr|B1AZS9|B1AZS9_MOUSE Peroxiredoxin-4 (Fragment) OS=Mus musculus OX=10090 GN=Prdx4 PE=1 SV=1	18074	18529	21302.2	17703	18470	23747.7	14109.2	14896.3	11996.5
PDZ and LIM domain protein 5	Pdlim5	sp|Q8CI51|PDLI5_MOUSE PDZ and LIM domain protein 5 OS=Mus musculus OX=10090 GN=Pdlim5 PE=1 SV=4;tr|D9J2Z9|D9J2Z9_MOUSE ENH isoform 1b OS=Mus musculus OX=10090 GN=Pdlim5 PE=1 SV=1;tr|D9J300|D9J300_MOUSE ENH isoform 1c OS=Mus musculus OX=10090 GN=Pdlim5 PE=1	18766	17816.5	21122.8	21157.4	18332.8	18510.4	18455.4	19192.2	23461.3
Latrophilin-2	Lphn2	sp|Q8JZZ7|AGRL2_MOUSE Adhesion G protein-coupled receptor L2 OS=Mus musculus OX=10090 GN=Adgrl2 PE=1 SV=3;tr|A0A0G2JFV3|A0A0G2JFV3_MOUSE Adhesion G protein-coupled receptor L2 OS=Mus musculus OX=10090 GN=Adgrl2 PE=1 SV=1;tr|A0A0G2JDE3|A0A0G2JDE3_MOUSE Adhe	111870	95475.2	90712.6	17100	18270.2	25309.2	46922.2	60788.3	85361.5
Nucleolin	Ncl	sp|P09405|NUCL_MOUSE Nucleolin OS=Mus musculus OX=10090 GN=Ncl PE=1 SV=2	15005	14111.9	14821.5	11249	18041.4	25944	15355.5	12499.2	11134.8
Sodium- and chloride-dependent GABA transporter 3	Slc6a11	sp|P31650|S6A11_MOUSE Sodium- and chloride-dependent GABA transporter 3 OS=Mus musculus OX=10090 GN=Slc6a11 PE=1 SV=2	53541	60321.2	38128.2	14086.2	17912.4	20215.6	21385	18329.2	18193.9
Kinesin-1 heavy chain	Kif5b	sp|Q61768|KINH_MOUSE Kinesin-1 heavy chain OS=Mus musculus OX=10090 GN=Kif5b PE=1 SV=3	15348	14687.4	14982.8	21569.2	17883.3	25793.3	20489	16173.7	12983.3
FAS-associated factor 1	Faf1	sp|P54731|FAF1_MOUSE FAS-associated factor 1 OS=Mus musculus OX=10090 GN=Faf1 PE=1 SV=2	37139	35225.1	42676.8	11561.1	17874.4	15823	41206.8	44393.3	76663.6
Prolow-density lipoprotein receptor-related protein 1;Low-density lipoprotein receptor-related protein 1 85 kDa subunit;Low-density lipoprotein receptor-related protein 1 515 kDa subunit;Low-density lipoprotein receptor-related protein 1 intracellular domain	Lrp1	sp|Q91ZX7|LRP1_MOUSE Prolow-density lipoprotein receptor-related protein 1 OS=Mus musculus OX=10090 GN=Lrp1 PE=1 SV=1;tr|A0A0R4J0I9|A0A0R4J0I9_MOUSE Prolow-density lipoprotein receptor-related protein 1 OS=Mus musculus OX=10090 GN=Lrp1 PE=1 SV=1	23750	20132.7	17245.5	13578.9	17716.4	12792.6	22613.2	26204	23228.3
FERM domain-containing protein 7	Frmd7	sp|A2AD83|FRMD7_MOUSE FERM domain-containing protein 7 OS=Mus musculus OX=10090 GN=Frmd7 PE=1 SV=1	28526	29084.9	29588.8	7653.41	17696.3	13102.1	41139.8	34891.4	74572.3
Lysine--tRNA ligase	Kars	sp|Q99MN1|SYK_MOUSE Lysine--tRNA ligase OS=Mus musculus OX=10090 GN=Kars1 PE=1 SV=1;tr|Q8R2P8|Q8R2P8_MOUSE Lysine--tRNA ligase OS=Mus musculus OX=10090 GN=Kars PE=1 SV=1	10719	11051.6	11402.6	17026.7	17468.2	10301.8	12567.9	9184.05	10501.5
High mobility group protein B1	Hmgb1	sp|P63158|HMGB1_MOUSE High mobility group protein B1 OS=Mus musculus OX=10090 GN=Hmgb1 PE=1 SV=2;tr|A0A0J9YUD8|A0A0J9YUD8_MOUSE High mobility group protein B1 OS=Mus musculus OX=10090 GN=Hmgb1 PE=1 SV=1;tr|A0A0J9YUZ4|A0A0J9YUZ4_MOUSE High mobility group pr	20827	15016.2	17282.7	12411.4	17427.2	17861.5	22988.7	19468.4	18773.9
Coiled-coil domain-containing protein 50	Ccdc50	sp|Q810U5|CCD50_MOUSE Coiled-coil domain-containing protein 50 OS=Mus musculus OX=10090 GN=Ccdc50 PE=1 SV=1;tr|F6UK66|F6UK66_MOUSE Coiled-coil domain-containing protein 50 (Fragment) OS=Mus musculus OX=10090 GN=Ccdc50 PE=1 SV=1;tr|A0A668KL36|A0A668KL36_MOU	40478	33931.1	38413.5	13625.4	17357.9	19937	35381.1	38624.4	46903.8
Coiled-coil and C2 domain-containing protein 1B	Cc2d1b	sp|Q8BRN9|C2D1B_MOUSE Coiled-coil and C2 domain-containing protein 1B OS=Mus musculus OX=10090 GN=Cc2d1b PE=1 SV=1;tr|F6XC25|F6XC25_MOUSE Coiled-coil and C2 domain-containing protein 1B (Fragment) OS=Mus musculus OX=10090 GN=Cc2d1b PE=1 SV=1	42673	40868.8	33630.6	18938.8	17275.1	25713	46322.1	47150.7	39669.8
Hepatocyte growth factor-regulated tyrosine kinase substrate	Hgs	sp|Q99LI8|HGS_MOUSE Hepatocyte growth factor-regulated tyrosine kinase substrate OS=Mus musculus OX=10090 GN=Hgs PE=1 SV=2;tr|B1ATY9|B1ATY9_MOUSE Hepatocyte growth factor-regulated tyrosine kinase substrate (Fragment) OS=Mus musculus OX=10090 GN=Hgs PE=1 S	23970	21658	24991.1	13757.9	17217.7	13055.3	21386.4	18271.6	23109.2
Sorting nexin-9	Snx9	sp|Q91VH2|SNX9_MOUSE Sorting nexin-9 OS=Mus musculus OX=10090 GN=Snx9 PE=1 SV=1	20964	28666.7	26909.8	11726.5	17187.9	13738.7	27157.6	27064.4	40013.3
EGF-like repeat and discoidin I-like domain-containing protein 3	Edil3	tr|Q8C4U8|Q8C4U8_MOUSE EGF-like repeat and discoidin I-like domain-containing protein 3 OS=Mus musculus OX=10090 GN=Edil3 PE=1 SV=1;sp|O35474|EDIL3_MOUSE EGF-like repeat and discoidin I-like domain-containing protein 3 OS=Mus musculus OX=10090 GN=Edil3 PE=	17911	19539.5	13106.2	19650	17154.4	13986.4	13498.7	21764.7	22090.9
Basic leucine zipper and W2 domain-containing protein 1	Bzw1	sp|Q9CQC6|BZW1_MOUSE Basic leucine zipper and W2 domain-containing protein 1 OS=Mus musculus OX=10090 GN=Bzw1 PE=1 SV=1;tr|A0A087WPF9|A0A087WPF9_MOUSE Basic leucine zipper and W2 domain-containing protein 1 (Fragment) OS=Mus musculus OX=10090 GN=Bzw1 PE=1	11854	16709.3	14324.3	23127.2	17095.5	15870.6	14487.4	12201.7	10335
Zinc finger SWIM domain-containing protein 1	Zswim1	sp|Q9CWV7|ZSWM1_MOUSE Zinc finger SWIM domain-containing protein 1 OS=Mus musculus OX=10090 GN=Zswim1 PE=2 SV=1	49303	49771.9	70082.8	11122.5	17052.2	16922.5	63468.3	60348.3	122880
DNA replication licensing factor MCM2	Mcm2	sp|P97310|MCM2_MOUSE DNA replication licensing factor MCM2 OS=Mus musculus OX=10090 GN=Mcm2 PE=1 SV=3	13089	9237.04	11375.9	33791.4	16974	13430.9	9685.5	9140.68	7856.28
AP-2 complex subunit sigma	Ap2s1	sp|P62743|AP2S1_MOUSE AP-2 complex subunit sigma OS=Mus musculus OX=10090 GN=Ap2s1 PE=1 SV=1;tr|A0A0U1RPS0|A0A0U1RPS0_MOUSE AP-2 complex subunit sigma OS=Mus musculus OX=10090 GN=Ap2s1 PE=1 SV=1	44040	39645.1	30929.3	19389.5	16947.1	21100	15001	21461	19499.8
Limbic system-associated membrane protein	Lsamp	sp|Q8BLK3|LSAMP_MOUSE Limbic system-associated membrane protein OS=Mus musculus OX=10090 GN=Lsamp PE=1 SV=1;tr|Q3TYE5|Q3TYE5_MOUSE Limbic system-associated membrane protein OS=Mus musculus OX=10090 GN=Lsamp PE=1 SV=1;tr|A0A087WP80|A0A087WP80_MOUSE Limbic s	17733	15447.5	20052.7	18374.8	16936.7	14899.9	20070.2	14019.1	19720.9
26S protease regulatory subunit 8	Psmc5	sp|P62196|PRS8_MOUSE 26S proteasome regulatory subunit 8 OS=Mus musculus OX=10090 GN=Psmc5 PE=1 SV=1;tr|Q8K1K2|Q8K1K2_MOUSE 26S proteasome regulatory subunit 8 OS=Mus musculus OX=10090 GN=Psmc5 PE=1 SV=1	11747	9885.11	10326.1	37078.8	16891.2	14308.2	10597.2	7297.5	8863.92
SLIT-ROBO Rho GTPase-activating protein 2	Srgap2	sp|Q91Z67|SRGP2_MOUSE SLIT-ROBO Rho GTPase-activating protein 2 OS=Mus musculus OX=10090 GN=Srgap2 PE=1 SV=2;tr|A0A087WNM1|A0A087WNM1_MOUSE SLIT-ROBO Rho GTPase-activating protein 2 OS=Mus musculus OX=10090 GN=Srgap2 PE=1 SV=1;tr|A0A087WSQ1|A0A087WSQ1_MOUS	35697	41226.9	31737.4	18364.1	16716.1	23344.8	28088.6	30240.5	31335
Receptor-type tyrosine-protein phosphatase alpha;Receptor-type tyrosine-protein phosphatase	Ptpra	sp|P18052|PTPRA_MOUSE Receptor-type tyrosine-protein phosphatase alpha OS=Mus musculus OX=10090 GN=Ptpra PE=1 SV=3;tr|Q91V35|Q91V35_MOUSE Receptor-type tyrosine-protein phosphatase alpha OS=Mus musculus OX=10090 GN=Ptpra PE=1 SV=1	17167	19828.1	18215.5	14377.1	16690.7	19207	13755	29378.4	21664.9
Bifunctional glutamate/proline--tRNA ligase;Glutamate--tRNA ligase;Proline--tRNA ligase	Eprs	sp|Q8CGC7|SYEP_MOUSE Bifunctional glutamate/proline--tRNA ligase OS=Mus musculus OX=10090 GN=Eprs1 PE=1 SV=4	7785.9	6013.81	7687.07	29088	16614	10668.6	2778.01	5548.5	4171.23
Tyrosine-protein phosphatase non-receptor type 23	Ptpn23	sp|Q6PB44|PTN23_MOUSE Tyrosine-protein phosphatase non-receptor type 23 OS=Mus musculus OX=10090 GN=Ptpn23 PE=1 SV=2	29237	30808.7	32637.2	16452.6	16597.6	19133.8	39702.2	33289.2	38691.6
Fermitin family homolog 2	Fermt2	sp|Q8CIB5|FERM2_MOUSE Fermitin family homolog 2 OS=Mus musculus OX=10090 GN=Fermt2 PE=1 SV=1;tr|A6X940|A6X940_MOUSE Fermitin family homolog 2 (Fragment) OS=Mus musculus OX=10090 GN=Fermt2 PE=1 SV=1	13625	12888.9	14566.5	16319.5	16368	11416.3	16285.1	14306.8	15343
Ras-related protein Rab-14	Rab14	sp|Q91V41|RAB14_MOUSE Ras-related protein Rab-14 OS=Mus musculus OX=10090 GN=Rab14 PE=1 SV=3;tr|Q50HX3|Q50HX3_MOUSE RAB14 protein variant OS=Mus musculus OX=10090 GN=Rab14 PE=1 SV=1;tr|A0A2R8VHW9|A0A2R8VHW9_MOUSE Ras-related protein Rab-14 (Fragment) OS=Mu	10109	12412.2	9260.26	14892	16326.2	9728.69	14096.6	10331.3	9438.37
Coiled-coil and C2 domain-containing protein 1A	Cc2d1a	sp|Q8K1A6|C2D1A_MOUSE Coiled-coil and C2 domain-containing protein 1A OS=Mus musculus OX=10090 GN=Cc2d1a PE=1 SV=2;tr|E9PX94|E9PX94_MOUSE Coiled-coil and C2 domain-containing protein 1A OS=Mus musculus OX=10090 GN=Cc2d1a PE=1 SV=2	35161	27296.6	29080.3	13762.5	16095.2	19310.1	27431.2	31354.1	40583.5
ATP-binding cassette sub-family A member 1	Abca1	sp|P41233|ABCA1_MOUSE Phospholipid-transporting ATPase ABCA1 OS=Mus musculus OX=10090 GN=Abca1 PE=1 SV=4	19903	15403.6	15818.1	13903.6	16079.5	29227.5	17043	27102.5	22571.9
Immunoglobulin superfamily member 3	Igsf3	sp|Q6ZQA6|IGSF3_MOUSE Immunoglobulin superfamily member 3 OS=Mus musculus OX=10090 GN=Igsf3 PE=1 SV=2;tr|A0A0A6YX40|A0A0A6YX40_MOUSE Immunoglobulin superfamily member 3 OS=Mus musculus OX=10090 GN=Igsf3 PE=1 SV=1	15468	13797.7	14855.1	13127.1	16069.8	17465.6	14025.4	15609.8	15870.5
ATP-dependent RNA helicase DDX3X;ATP-dependent RNA helicase DDX3Y;Putative ATP-dependent RNA helicase Pl10	Ddx3x;Ddx3y;D1Pas1	sp|Q62167|DDX3X_MOUSE ATP-dependent RNA helicase DDX3X OS=Mus musculus OX=10090 GN=Ddx3x PE=1 SV=3;sp|Q62095|DDX3Y_MOUSE ATP-dependent RNA helicase DDX3Y OS=Mus musculus OX=10090 GN=Ddx3y PE=1 SV=2;sp|P16381|DDX3L_MOUSE Putative ATP-dependent RNA helicase	28120	27274.7	28010.2	25363	16044.5	10501.1	19105.8	18253.9	28510.6
NEDD8-conjugating enzyme Ubc12	Ube2m	sp|P61082|UBC12_MOUSE NEDD8-conjugating enzyme Ubc12 OS=Mus musculus OX=10090 GN=Ube2m PE=1 SV=1;tr|F7CDT0|F7CDT0_MOUSE NEDD8-conjugating enzyme Ubc12 (Fragment) OS=Mus musculus OX=10090 GN=Ube2m PE=1 SV=1;tr|F6WMC0|F6WMC0_MOUSE NEDD8-conjugating enzyme Ub	18928	17166.9	16096.6	33039.7	15958.8	18195.7	15041.5	15393.8	11899.6
Lactoylglutathione lyase	Glo1	sp|Q9CPU0|LGUL_MOUSE Lactoylglutathione lyase OS=Mus musculus OX=10090 GN=Glo1 PE=1 SV=3;tr|A0A494BAF7|A0A494BAF7_MOUSE Lactoylglutathione lyase OS=Mus musculus OX=10090 GN=Glo1 PE=1 SV=1;tr|A0A494BBE7|A0A494BBE7_MOUSE Lactoylglutathione lyase OS=Mus muscu	18903	20919.2	15569	12986	15843.2	17641.1	18327	17567	11340.6
Nucleophosmin	Npm1	sp|Q61937|NPM_MOUSE Nucleophosmin OS=Mus musculus OX=10090 GN=Npm1 PE=1 SV=1;tr|Q9DAY9|Q9DAY9_MOUSE Nucleophosmin OS=Mus musculus OX=10090 GN=Npm1 PE=1 SV=1;tr|Q5SQB0|Q5SQB0_MOUSE Nucleophosmin OS=Mus musculus OX=10090 GN=Npm1 PE=1 SV=1;tr|Q5SQB5|Q5SQB5_MO	10258	9442.81	11317.9	15408	15830.6	30959.2	6555.35	7790.91	6291.25
E3 ubiquitin-protein ligase pellino homolog 1	Peli1	sp|Q8C669|PELI1_MOUSE E3 ubiquitin-protein ligase pellino homolog 1 OS=Mus musculus OX=10090 GN=Peli1 PE=1 SV=2	42426	39822.4	25849.3	14949.2	15797	12524.6	23135.2	32867.9	16276.3
Splicing factor 3b, subunit 2	Sf3b2	tr|Q3UJB0|Q3UJB0_MOUSE Splicing factor 3b, subunit 2 OS=Mus musculus OX=10090 GN=Sf3b2 PE=1 SV=1;tr|A0A494B9S9|A0A494B9S9_MOUSE Splicing factor 3b, subunit 2 (Fragment) OS=Mus musculus OX=10090 GN=Sf3b2 PE=1 SV=1	19376	18919.3	21348	15118.1	15735.1	16457.8	20683	20273.1	23926.9
Vinculin	Vcl	sp|Q64727|VINC_MOUSE Vinculin OS=Mus musculus OX=10090 GN=Vcl PE=1 SV=4	21401	22223.4	25885	18150.7	15726.9	24175.4	27989.5	24662.8	21810.5
14-3-3 protein beta/alpha;14-3-3 protein beta/alpha, N-terminally processed	Ywhab	sp|Q9CQV8|1433B_MOUSE 14-3-3 protein beta/alpha OS=Mus musculus OX=10090 GN=Ywhab PE=1 SV=3;tr|A2A5N1|A2A5N1_MOUSE 14-3-3 protein beta/alpha (Fragment) OS=Mus musculus OX=10090 GN=Ywhab PE=1 SV=1	8177.6	8520.86	6158.6	7549.72	15650.2	7590.39	4085.65	4875.03	8013.33
Clathrin light chain A	Clta	tr|B1AWE0|B1AWE0_MOUSE Clathrin light chain OS=Mus musculus OX=10090 GN=Clta PE=1 SV=1;tr|Q6PFA2|Q6PFA2_MOUSE Clathrin light chain OS=Mus musculus OX=10090 GN=Clta PE=1 SV=1;sp|O08585|CLCA_MOUSE Clathrin light chain A OS=Mus musculus OX=10090 GN=Clta PE=1	30903	26906.3	30063.6	21320.8	15638.2	15421.8	25682.4	24730.1	26439
DNA replication ATP-dependent helicase/nuclease DNA2;DNA replication nuclease DNA2;DNA replication ATP-dependent helicase DNA2	Dna2	sp|Q6ZQJ5|DNA2_MOUSE DNA replication ATP-dependent helicase/nuclease DNA2 OS=Mus musculus OX=10090 GN=Dna2 PE=1 SV=2	46569	49240.3	26848	9588.27	15616.6	13918.5	17174.2	20734.3	11700.3
Unconventional myosin-Ib	Myo1b	sp|P46735|MYO1B_MOUSE Unconventional myosin-Ib OS=Mus musculus OX=10090 GN=Myo1b PE=1 SV=3;tr|E9QNH6|E9QNH6_MOUSE Unconventional myosin-Ib OS=Mus musculus OX=10090 GN=Myo1b PE=1 SV=1;tr|E9Q580|E9Q580_MOUSE Unconventional myosin-Ib OS=Mus musculus OX=10090	17302	18909.8	16859	12794.3	15568.2	17832.4	13237.8	17174.8	11926.1
Puromycin-sensitive aminopeptidase	Npepps	sp|Q11011|PSA_MOUSE Puromycin-sensitive aminopeptidase OS=Mus musculus OX=10090 GN=Npepps PE=1 SV=2;tr|F6QYF8|F6QYF8_MOUSE Aminopeptidase (Fragment) OS=Mus musculus OX=10090 GN=Npepps PE=1 SV=1;tr|E9Q039|E9Q039_MOUSE Aminopeptidase OS=Mus musculus OX=10090	12972	15139.2	14502.1	12391.1	15371.4	14667.1	14516.7	14572.3	11857.8
Probable ATP-dependent RNA helicase DDX17	Ddx17	sp|Q501J6|DDX17_MOUSE Probable ATP-dependent RNA helicase DDX17 OS=Mus musculus OX=10090 GN=Ddx17 PE=1 SV=1;tr|Q3U741|Q3U741_MOUSE Probable ATP-dependent RNA helicase DDX17 OS=Mus musculus OX=10090 GN=Ddx17 PE=1 SV=1;tr|Q3TU25|Q3TU25_MOUSE Probable ATP-dep	8227.4	5685.9	7434.19	32016.4	15322.9	9105.32	9021	8561.84	5704.42
Nidogen-2	Nid2	sp|O88322|NID2_MOUSE Nidogen-2 OS=Mus musculus OX=10090 GN=Nid2 PE=1 SV=2;tr|A0A286YCQ5|A0A286YCQ5_MOUSE Nidogen-2 (Fragment) OS=Mus musculus OX=10090 GN=Nid2 PE=1 SV=1	16945	15382.4	15973.1	14221.8	15227.5	25504.1	20156.8	21099.9	28715.9
Mitotic checkpoint protein BUB3	Bub3	sp|Q9WVA3|BUB3_MOUSE Mitotic checkpoint protein BUB3 OS=Mus musculus OX=10090 GN=Bub3 PE=1 SV=2;tr|A0A140LJ21|A0A140LJ21_MOUSE Mitotic checkpoint protein BUB3 (Fragment) OS=Mus musculus OX=10090 GN=Bub3 PE=1 SV=1;tr|A0A140LHA2|A0A140LHA2_MOUSE Mitotic chec	10492	10286.4	7936.22	21697.2	15188.8	14053.4	9521.36	9585.94	5561.87
Small nuclear ribonucleoprotein Sm D1	Snrpd1	sp|P62315|SMD1_MOUSE Small nuclear ribonucleoprotein Sm D1 OS=Mus musculus OX=10090 GN=Snrpd1 PE=1 SV=1;tr|A0A3Q4L381|A0A3Q4L381_MOUSE Small nuclear ribonucleoprotein Sm D1 OS=Mus musculus OX=10090 GN=Snrpd1 PE=1 SV=1;tr|A0A3Q4L2W0|A0A3Q4L2W0_MOUSE Small n	17325	18852.7	21267.6	16210.8	15170.1	19095.9	14419	15160.1	27121.4
Rootletin	Crocc	sp|Q8CJ40|CROCC_MOUSE Rootletin OS=Mus musculus OX=10090 GN=Crocc PE=1 SV=2	17053	17558.7	13244.6	13761	15109	20993.3	24539.3	33407.8	17247.3
Ras-related protein R-Ras	Rras	sp|P10833|RRAS_MOUSE Ras-related protein R-Ras OS=Mus musculus OX=10090 GN=Rras PE=1 SV=1	22214	22749.1	20169.3	11776	15084.4	16106.9	23890.3	25188.7	26948.5
Coronin-2B;Coronin	Coro2b	sp|Q8BH44|COR2B_MOUSE Coronin-2B OS=Mus musculus OX=10090 GN=Coro2b PE=1 SV=2;tr|G3V005|G3V005_MOUSE Coronin-2B (Fragment) OS=Mus musculus OX=10090 GN=Coro2b PE=1 SV=1;tr|G3UW48|G3UW48_MOUSE Coronin (Fragment) OS=Mus musculus OX=10090 GN=Coro2b PE=1 SV=1	7115.9	4273.68	7682.81	13001.7	15015.1	5478.98	6615.5	4951.6	6762.85
Talin-1	Tln1	sp|P26039|TLN1_MOUSE Talin-1 OS=Mus musculus OX=10090 GN=Tln1 PE=1 SV=2	14423	12978.3	17345	17027.7	14987.5	17923.2	10943.3	13440.1	14032.3
S-adenosylmethionine synthase isoform type-2	Mat2a	sp|Q3THS6|METK2_MOUSE S-adenosylmethionine synthase isoform type-2 OS=Mus musculus OX=10090 GN=Mat2a PE=1 SV=2;tr|A0A0U1RNT6|A0A0U1RNT6_MOUSE S-adenosylmethionine synthase OS=Mus musculus OX=10090 GN=Mat2a PE=1 SV=1;tr|A0A0U1RNK6|A0A0U1RNK6_MOUSE S-adenosy	4732.3	6579.65	6828.87	22850	14971.9	11974.4	8873.75	6915	5160.7
Histone-arginine methyltransferase CARM1	Carm1	sp|Q9WVG6|CARM1_MOUSE Histone-arginine methyltransferase CARM1 OS=Mus musculus OX=10090 GN=Carm1 PE=1 SV=2;tr|D3YUP1|D3YUP1_MOUSE Histone-arginine methyltransferase CARM1 OS=Mus musculus OX=10090 GN=Carm1 PE=1 SV=1	17594	15941.1	18069.6	15214.8	14948	9367.19	15617.9	14176.6	18582.3
Charged multivesicular body protein 2b;Coronin-2A;Coronin	Chmp2b;Coro2a	sp|Q8BJF9|CHM2B_MOUSE Charged multivesicular body protein 2b OS=Mus musculus OX=10090 GN=Chmp2b PE=1 SV=1;tr|A0A338P7L8|A0A338P7L8_MOUSE Charged multivesicular body protein 2b OS=Mus musculus OX=10090 GN=Chmp2b PE=1 SV=1;sp|Q8C0P5|COR2A_MOUSE Coronin-2A OS	23744	25170.8	21986.3	14402.4	14919.7	14854	24356.5	28073.6	29462.7
Serine protease HTRA1	Htra1	sp|Q9R118|HTRA1_MOUSE Serine protease HTRA1 OS=Mus musculus OX=10090 GN=Htra1 PE=1 SV=2	7274.7	9847.03	11255.1	23913.8	14885.4	17442.7	9039.56	6365.01	9938.99
Epsin-2	Epn2	sp|Q8CHU3|EPN2_MOUSE Epsin-2 OS=Mus musculus OX=10090 GN=Epn2 PE=1 SV=1;tr|Q5NCM5|Q5NCM5_MOUSE Epsin-2 OS=Mus musculus OX=10090 GN=Epn2 PE=1 SV=1;tr|Q5NCM6|Q5NCM6_MOUSE Epsin-2 OS=Mus musculus OX=10090 GN=Epn2 PE=1 SV=1;tr|J3QNT7|J3QNT7_MOUSE Epsin-2 OS=Mu	40723	39575.6	31476.6	17046.4	14840.7	13900	22039.6	18377.8	18698.3
Na(+)/H(+) exchange regulatory cofactor NHE-RF1	Slc9a3r1	sp|P70441|NHRF1_MOUSE Na(+)/H(+) exchange regulatory cofactor NHE-RF1 OS=Mus musculus OX=10090 GN=Slc9a3r1 PE=1 SV=3	21467	18910.5	16648.7	13437.7	14816.1	18459.3	21285.9	24258.3	14322.9
Putative adenosylhomocysteinase 3;Adenosylhomocysteinase	Ahcyl2	sp|Q68FL4|SAHH3_MOUSE Putative adenosylhomocysteinase 3 OS=Mus musculus OX=10090 GN=Ahcyl2 PE=1 SV=1;tr|F8WGT1|F8WGT1_MOUSE Putative adenosylhomocysteinase 3 OS=Mus musculus OX=10090 GN=Ahcyl2 PE=1 SV=1;tr|H3BKT5|H3BKT5_MOUSE Putative adenosylhomocysteinas	14414	13070.5	14396.7	19195.8	14777.3	12105.8	11904.9	12882.5	10717.9
2,3-cyclic-nucleotide 3-phosphodiesterase	Cnp	sp|P16330|CN37_MOUSE 2,3-cyclic-nucleotide 3-phosphodiesterase OS=Mus musculus OX=10090 GN=Cnp PE=1 SV=3	15488	16486.7	18732.4	9026.27	14688.6	9730.45	15319.3	20345.7	22674.3
Phosphoribosyl pyrophosphate synthase-associated protein 1;Phosphoribosyl pyrophosphate synthase-associated protein 2	Prpsap1;Prpsap2	sp|Q9D0M1|KPRA_MOUSE Phosphoribosyl pyrophosphate synthase-associated protein 1 OS=Mus musculus OX=10090 GN=Prpsap1 PE=1 SV=1;sp|Q8R574|KPRB_MOUSE Phosphoribosyl pyrophosphate synthase-associated protein 2 OS=Mus musculus OX=10090 GN=Prpsap2 PE=1 SV=1;tr|B	6699.8	7165.92	9352.89	24838.9	14618.6	13324.3	9710.2	5278.42	4754.82
Eukaryotic translation initiation factor 3 subunit I	Eif3i	sp|Q9QZD9|EIF3I_MOUSE Eukaryotic translation initiation factor 3 subunit I OS=Mus musculus OX=10090 GN=Eif3i PE=1 SV=1;tr|A2AE03|A2AE03_MOUSE Eukaryotic translation initiation factor 3 subunit I (Fragment) OS=Mus musculus OX=10090 GN=Eif3i PE=1 SV=1	9034	8101.26	8066.13	26916.4	14517.2	10671.2	2944.24	7043.62	7004.84
Neurotrimin	Ntm	sp|Q99PJ0|NTRI_MOUSE Neurotrimin OS=Mus musculus OX=10090 GN=Ntm PE=1 SV=2;tr|D3Z396|D3Z396_MOUSE Neurotrimin OS=Mus musculus OX=10090 GN=Ntm PE=1 SV=1;tr|Q8BG33|Q8BG33_MOUSE Neurotrimin OS=Mus musculus OX=10090 GN=Ntm PE=1 SV=1;tr|F6Z2M6|F6Z2M6_MOUSE Neur	26808	24814.2	22196.1	13124.1	14435.9	14731.5	42917.9	35091.5	41075.6
Alpha-centractin;Beta-centractin	Actr1a;Actr1b	sp|P61164|ACTZ_MOUSE Alpha-centractin OS=Mus musculus OX=10090 GN=Actr1a PE=1 SV=1;tr|A0A494BB86|A0A494BB86_MOUSE Alpha-centractin OS=Mus musculus OX=10090 GN=Actr1a PE=1 SV=1;sp|Q8R5C5|ACTY_MOUSE Beta-centractin OS=Mus musculus OX=10090 GN=Actr1b PE=1 SV=	8271.8	8472.53	8748.11	17752.6	14349.5	10439.3	9085.06	6996.35	8530.6
AHNAK nucleoprotein (desmoyokin)	Ahnak	tr|E9Q616|E9Q616_MOUSE AHNAK nucleoprotein (desmoyokin) OS=Mus musculus OX=10090 GN=Ahnak PE=1 SV=1	24888	16342.4	16528.3	11185.2	14342.8	22420.8	26838	24236.2	16206.8
Lysosome membrane protein 2	Scarb2	sp|O35114|SCRB2_MOUSE Lysosome membrane protein 2 OS=Mus musculus OX=10090 GN=Scarb2 PE=1 SV=3	9243.2	8319.48	8225.31	10515	14304	13138.2	21546.9	28124	21536
Heterogeneous nuclear ribonucleoproteins A2/B1	Hnrnpa2b1	sp|O88569|ROA2_MOUSE Heterogeneous nuclear ribonucleoproteins A2/B1 OS=Mus musculus OX=10090 GN=Hnrnpa2b1 PE=1 SV=2;tr|A0A0N4SUM2|A0A0N4SUM2_MOUSE Heterogeneous nuclear ribonucleoproteins A2/B1 (Fragment) OS=Mus musculus OX=10090 GN=Hnrnpa2b1 PE=1 SV=1	12733	7752.69	15159.1	11443.2	14301.8	12550.1	9422.13	7662.64	7161.04
SPARC	Sparc	tr|Q5NCU4|Q5NCU4_MOUSE SPARC OS=Mus musculus OX=10090 GN=Sparc PE=1 SV=1;tr|A0A1L1SSH9|A0A1L1SSH9_MOUSE SPARC OS=Mus musculus OX=10090 GN=Sparc PE=1 SV=1;sp|P07214|SPRC_MOUSE SPARC OS=Mus musculus OX=10090 GN=Sparc PE=1 SV=1;tr|Q5NCU3|Q5NCU3_MOUSE SPARC (F	6041.6	7814.21	7539.07	4469.08	14229.5	8102.65	7243.85	11151	7277.13
Ras-related protein Rab-5C	Rab5c	sp|P35278|RAB5C_MOUSE Ras-related protein Rab-5C OS=Mus musculus OX=10090 GN=Rab5c PE=1 SV=2;tr|Q8C266|Q8C266_MOUSE Ras-related protein Rab-5C OS=Mus musculus OX=10090 GN=Rab5c PE=1 SV=1	23928	27124.5	22805.7	14426.2	14173.6	14875.2	25192.5	24992.1	24581.6
Vesicle-associated membrane protein 3;Vesicle-associated membrane protein 2	Vamp3;Vamp2	sp|P63024|VAMP3_MOUSE Vesicle-associated membrane protein 3 OS=Mus musculus OX=10090 GN=Vamp3 PE=1 SV=1;sp|P63044|VAMP2_MOUSE Vesicle-associated membrane protein 2 OS=Mus musculus OX=10090 GN=Vamp2 PE=1 SV=2;tr|B0QZN5|B0QZN5_MOUSE Vesicle-associated membra	29043	29094.4	21298.5	12346.1	14173.6	20964.2	31220.5	31338.2	27441.5
Ephrin type-A receptor 5;Receptor protein-tyrosine kinase;Ephrin type-A receptor 3	Epha5;Epha3	sp|Q60629|EPHA5_MOUSE Ephrin type-A receptor 5 OS=Mus musculus OX=10090 GN=Epha5 PE=1 SV=2;tr|Q6PFV6|Q6PFV6_MOUSE Epha5 protein OS=Mus musculus OX=10090 GN=Epha5 PE=1 SV=1;tr|E9PUQ4|E9PUQ4_MOUSE Ephrin type-A receptor 5 OS=Mus musculus OX=10090 GN=Epha5 PE	14122	13386.9	12588.7	16547.2	14149.7	18587.1	16208.3	19217.9	16220.9
F-actin-capping protein subunit alpha-2	Capza2	sp|P47754|CAZA2_MOUSE F-actin-capping protein subunit alpha-2 OS=Mus musculus OX=10090 GN=Capza2 PE=1 SV=3;tr|A0A0N4SVM0|A0A0N4SVM0_MOUSE F-actin-capping protein subunit alpha (Fragment) OS=Mus musculus OX=10090 GN=Capza2 PE=1 SV=1;tr|D6RCW7|D6RCW7_MOUSE F	14371	14266.4	18252.2	17912.9	14083.4	13229.9	15403	15949.7	18097.9
Neurexin-2	Nrxn2	tr|E9Q5N7|E9Q5N7_MOUSE Neurexin-2 OS=Mus musculus OX=10090 GN=Nrxn2 PE=1 SV=2;tr|A0A494B8Y4|A0A494B8Y4_MOUSE Neurexin-2 OS=Mus musculus OX=10090 GN=Nrxn2 PE=1 SV=1;tr|E9PUM9|E9PUM9_MOUSE Neurexin-2 OS=Mus musculus OX=10090 GN=Nrxn2 PE=1 SV=1;sp|E9Q7X7|NRX2	20206	21001.9	18227.7	10565.6	14034.9	14984.5	19436.6	21962.9	23924.8
Chloride intracellular channel protein 4	Clic4	sp|Q9QYB1|CLIC4_MOUSE Chloride intracellular channel protein 4 OS=Mus musculus OX=10090 GN=Clic4 PE=1 SV=3	18603	14418.7	16695.5	9222.04	13846.3	13400.1	14389.7	12475.3	13310.6
Myosin-14	Myh14	sp|Q6URW6|MYH14_MOUSE Myosin-14 OS=Mus musculus OX=10090 GN=Myh14 PE=1 SV=1;tr|A0A140LI60|A0A140LI60_MOUSE Myosin-14 (Fragment) OS=Mus musculus OX=10090 GN=Myh14 PE=1 SV=1;tr|K3W4R2|K3W4R2_MOUSE Myosin-14 OS=Mus musculus OX=10090 GN=Myh14 PE=1 SV=1	4179.1	4077.58	3967.69	17044.4	13843.3	9328.39	3526.53	2664.75	4055.83
26S proteasome non-ATPase regulatory subunit 6	Psmd6	sp|Q99JI4|PSMD6_MOUSE 26S proteasome non-ATPase regulatory subunit 6 OS=Mus musculus OX=10090 GN=Psmd6 PE=1 SV=1	9900.9	8963.16	7002.43	26762.2	13837.4	13423	10052.6	9226.54	7189.64
AP-2 complex subunit mu	Ap2m1	sp|P84091|AP2M1_MOUSE AP-2 complex subunit mu OS=Mus musculus OX=10090 GN=Ap2m1 PE=1 SV=1;tr|Q3TWV4|Q3TWV4_MOUSE AP-2 complex subunit mu OS=Mus musculus OX=10090 GN=Ap2m1 PE=1 SV=1	21056	24789.3	18806.9	12390.1	13835.9	17626.1	12355.8	13266.6	11669.2
Platelet glycoprotein 4	Cd36	sp|Q08857|CD36_MOUSE Platelet glycoprotein 4 OS=Mus musculus OX=10090 GN=Cd36 PE=1 SV=2;tr|A0A0G2JFB7|A0A0G2JFB7_MOUSE Platelet glycoprotein 4 (Fragment) OS=Mus musculus OX=10090 GN=Cd36 PE=1 SV=1	21397	17816.5	20909.3	11619.7	13774	19369.2	49442.9	67632.7	84793.8
40S ribosomal protein S27	Rps27	sp|Q6ZWU9|RS27_MOUSE 40S ribosomal protein S27 OS=Mus musculus OX=10090 GN=Rps27 PE=1 SV=3;tr|A0A0G2JDW7|A0A0G2JDW7_MOUSE 40S ribosomal protein S27 (Fragment) OS=Mus musculus OX=10090 GN=Rps27 PE=1 SV=1;tr|A0A0G2JG29|A0A0G2JG29_MOUSE 40S ribosomal protein	5149.7	5009.85	5070.52	10569.1	13712.2	5240.21	3603.29	3650.52	2732.54
Leucine-rich repeats and immunoglobulin-like domains protein 1	Lrig1	sp|P70193|LRIG1_MOUSE Leucine-rich repeats and immunoglobulin-like domains protein 1 OS=Mus musculus OX=10090 GN=Lrig1 PE=1 SV=2	10430	7336.02	7667.37	4959.24	13701	7539.6	4919.02	8991.08	8119.18
Importin subunit beta-1	Kpnb1	sp|P70168|IMB1_MOUSE Importin subunit beta-1 OS=Mus musculus OX=10090 GN=Kpnb1 PE=1 SV=2	11603	13416.2	14446.2	20169.5	13659.2	12684.1	12492.3	12393.8	14698.9
Methionine adenosyltransferase 2 subunit beta	Mat2b	sp|Q99LB6|MAT2B_MOUSE Methionine adenosyltransferase 2 subunit beta OS=Mus musculus OX=10090 GN=Mat2b PE=1 SV=1	2456.1	3197.23	3988.13	22998.2	13626.4	6215.02	2230.2	2714.76	2225.82
Probable ATP-dependent RNA helicase DDX6	Ddx6	sp|P54823|DDX6_MOUSE Probable ATP-dependent RNA helicase DDX6 OS=Mus musculus OX=10090 GN=Ddx6 PE=1 SV=1	9623.1	8284.33	9818.2	10732	13619.7	9159.99	14881	9177.86	11282.5
UTP--glucose-1-phosphate uridylyltransferase	Ugp2	sp|Q91ZJ5|UGPA_MOUSE UTP--glucose-1-phosphate uridylyltransferase OS=Mus musculus OX=10090 GN=Ugp2 PE=1 SV=3	11699	14579	15479.6	15545.6	13557.9	22968.3	16424.7	14800.7	14558.1
Serpin H1	Serpinh1	sp|P19324|SERPH_MOUSE Serpin H1 OS=Mus musculus OX=10090 GN=Serpinh1 PE=1 SV=3	11160	16108.8	25194.5	12976.9	13384.9	15242	14271.1	12261	21453.7
Xaa-Pro aminopeptidase 1	Xpnpep1	sp|Q6P1B1|XPP1_MOUSE Xaa-Pro aminopeptidase 1 OS=Mus musculus OX=10090 GN=Xpnpep1 PE=1 SV=1;tr|A0A494BBG8|A0A494BBG8_MOUSE Xaa-Pro aminopeptidase 1 OS=Mus musculus OX=10090 GN=Xpnpep1 PE=1 SV=1;tr|S4R1I3|S4R1I3_MOUSE Xaa-Pro aminopeptidase 1 OS=Mus musculu	4800.2	4123.71	7415.55	11887.8	13380.5	6433.07	6143.06	5968.09	5631.44
Heterogeneous nuclear ribonucleoprotein A3	Hnrnpa3	sp|Q8BG05|ROA3_MOUSE Heterogeneous nuclear ribonucleoprotein A3 OS=Mus musculus OX=10090 GN=Hnrnpa3 PE=1 SV=1;tr|A2AL12|A2AL12_MOUSE Heterogeneous nuclear ribonucleoprotein A3 OS=Mus musculus OX=10090 GN=Hnrnpa3 PE=1 SV=1	3763.2	4623.28	7072.7	9470.91	13235.1	6065.84	4821.18	2322.35	5281.05
Guanine nucleotide-binding protein G(s) subunit alpha isoforms short;Guanine nucleotide-binding protein G(s) subunit alpha isoforms XLas;Guanine nucleotide-binding protein G(olf) subunit alpha	Gnas;Gnal	sp|P63094|GNAS2_MOUSE Guanine nucleotide-binding protein G(s) subunit alpha isoforms short OS=Mus musculus OX=10090 GN=Gnas PE=1 SV=1;sp|Q6R0H7|GNAS1_MOUSE Guanine nucleotide-binding protein G(s) subunit alpha isoforms XLas OS=Mus musculus OX=10090 GN=Gnas	20275	24954.8	16375	10609.1	13166.5	14445.8	20902.1	26619.2	17757.3
Charged multivesicular body protein 5	Chmp5	sp|Q9D7S9|CHMP5_MOUSE Charged multivesicular body protein 5 OS=Mus musculus OX=10090 GN=Chmp5 PE=1 SV=1	34864	30334.9	29467.9	18016.1	13165	21925.3	31403.4	33817.7	36528.6
Alcohol dehydrogenase class-3;Alcohol dehydrogenase class 4 mu/sigma chain	Adh5;Adh7	sp|P28474|ADHX_MOUSE Alcohol dehydrogenase class-3 OS=Mus musculus OX=10090 GN=Adh5 PE=1 SV=3;sp|Q64437|ADH7_MOUSE All-trans-retinol dehydrogenase [NAD(+)] ADH7 OS=Mus musculus OX=10090 GN=Adh7 PE=2 SV=2	10989	11609.6	10105.2	21909.1	13128.5	13997.9	10443.4	10230.4	8531.02
Unconventional myosin-Ie	Myo1e	sp|E9Q634|MYO1E_MOUSE Unconventional myosin-Ie OS=Mus musculus OX=10090 GN=Myo1e PE=1 SV=1	14279	13787.5	13876.5	9431.96	13086	8652.75	14128.7	11543.1	16829.4
Leucine-rich repeat-containing protein 57	Lrrc57	sp|Q9D1G5|LRC57_MOUSE Leucine-rich repeat-containing protein 57 OS=Mus musculus OX=10090 GN=Lrrc57 PE=1 SV=1;tr|A2AKH7|A2AKH7_MOUSE Leucine-rich repeat-containing protein 57 (Fragment) OS=Mus musculus OX=10090 GN=Lrrc57 PE=1 SV=8;tr|Q8JZX5|Q8JZX5_MOUSE Leu	25681	26048.1	19087.5	17103.1	13043.5	20702.3	28538	26591.7	21342.3
Histone H1.4;Histone H1.1	Hist1h1e;Hist1h1a	sp|P43274|H14_MOUSE Histone H1.4 OS=Mus musculus OX=10090 GN=H1-4 PE=1 SV=2;sp|P43275|H11_MOUSE Histone H1.1 OS=Mus musculus OX=10090 GN=H1-1 PE=1 SV=2	11490	10706.7	9270.38	9568.03	13010	24178.9	12788.8	13388.8	10512.2
Tyrosine-protein kinase Fyn;Non-specific protein-tyrosine kinase	Fyn	sp|P39688|FYN_MOUSE Tyrosine-protein kinase Fyn OS=Mus musculus OX=10090 GN=Fyn PE=1 SV=4;tr|D3YZ57|D3YZ57_MOUSE Tyrosine-protein kinase OS=Mus musculus OX=10090 GN=Fyn PE=1 SV=1	39411	37473.2	31616.6	16436.4	12993.6	17624.3	26088.5	32402.2	36312.2
Protocadherin gamma A6	Pcdhga6	tr|Q91XY2|Q91XY2_MOUSE Protocadherin gamma A6 OS=Mus musculus OX=10090 GN=Pcdhga6 PE=2 SV=1	28578	25058.8	28575.6	12265.7	12868.4	14738.5	34575.8	35072	38878.9
Coronin-1B	Coro1b	sp|Q9WUM3|COR1B_MOUSE Coronin-1B OS=Mus musculus OX=10090 GN=Coro1b PE=1 SV=1;tr|A0A494B9Y4|A0A494B9Y4_MOUSE Coronin (Fragment) OS=Mus musculus OX=10090 GN=Coro1b PE=1 SV=1	5703.9	5736.94	8546.34	26216.4	12745.4	12513.1	10610.8	9392.96	7773.91
Guanine nucleotide-binding protein subunit alpha-11;Guanine nucleotide-binding protein G(q) subunit alpha	Gna11;Gnaq	sp|P21278|GNA11_MOUSE Guanine nucleotide-binding protein subunit alpha-11 OS=Mus musculus OX=10090 GN=Gna11 PE=1 SV=1;sp|P21279|GNAQ_MOUSE Guanine nucleotide-binding protein G(q) subunit alpha OS=Mus musculus OX=10090 GN=Gnaq PE=1 SV=4	15518	19117.7	14258.3	6899.71	12737.9	11986.7	9503.78	16163.9	13948.2
60S ribosomal protein L38	Rpl38	sp|Q9JJI8|RL38_MOUSE 60S ribosomal protein L38 OS=Mus musculus OX=10090 GN=Rpl38 PE=1 SV=3	11979	7471.5	11629.4	24730.2	12567.2	10374.1	6028.47	5064.29	5536.27
Integrin alpha-2	Itga2	sp|Q62469|ITA2_MOUSE Integrin alpha-2 OS=Mus musculus OX=10090 GN=Itga2 PE=1 SV=2	16532	15222.7	12581.8	10687	12533	15340.7	24621.6	30483.1	31810.1
Inorganic pyrophosphatase	Ppa1	sp|Q9D819|IPYR_MOUSE Inorganic pyrophosphatase OS=Mus musculus OX=10090 GN=Ppa1 PE=1 SV=1	6887.1	6186.05	5579.37	9084.45	12466.6	7477.79	5791.06	4588.84	4719.4
Ras-related protein Rab-2A;Ras-related protein Rab-2B	Rab2a;Rab2b	sp|P53994|RAB2A_MOUSE Ras-related protein Rab-2A OS=Mus musculus OX=10090 GN=Rab2a PE=1 SV=1;sp|P59279|RAB2B_MOUSE Ras-related protein Rab-2B OS=Mus musculus OX=10090 GN=Rab2b PE=1 SV=1;tr|Q3TEG7|Q3TEG7_MOUSE Ras-related protein Rab-2B OS=Mus musculus OX=1	8955.6	11316	10380.9	9326.24	12464.4	6521.76	5686.1	9597.45	9590.73
60S ribosomal protein L27a	Rpl27a	sp|P14115|RL27A_MOUSE 60S ribosomal protein L27a OS=Mus musculus OX=10090 GN=Rpl27a PE=1 SV=5	17253	21257.5	18015.3	18319.1	12389.8	37216.6	14307.4	8756.68	12380.6
Four and a half LIM domains protein 1	Fhl1;Fhl4	sp|P97447|FHL1_MOUSE Four and a half LIM domains protein 1 OS=Mus musculus OX=10090 GN=Fhl1 PE=1 SV=3;tr|A2AEX8|A2AEX8_MOUSE Four and a half LIM domains protein 1 OS=Mus musculus OX=10090 GN=Fhl1 PE=1 SV=1;tr|A2AEX6|A2AEX6_MOUSE Four and a half LIM domains	11955	11335.8	9891.13	7170.33	12372.7	10233.9	14811.2	14560.8	16860.2
PAB-dependent poly(A)-specific ribonuclease subunit PAN3	Pan3	sp|Q640Q5|PAN3_MOUSE PAN2-PAN3 deadenylation complex subunit Pan3 OS=Mus musculus OX=10090 GN=Pan3 PE=1 SV=3;tr|H3BJH6|H3BJH6_MOUSE PAN2-PAN3 deadenylation complex subunit Pan3 (Fragment) OS=Mus musculus OX=10090 GN=Pan3 PE=1 SV=1;tr|H3BKF3|H3BKF3_MOUSE PA	10644	10576.4	12057.4	4843.96	12190.8	9233.17	12449.7	11470.6	15182.5
Protocadherin beta 16	Pcdhb16	tr|Q91Y03|Q91Y03_MOUSE Protocadherin beta 16 OS=Mus musculus OX=10090 GN=Pcdhb16 PE=1 SV=1	16834	23923.7	19864.8	10820	12187.8	14050.8	19284.5	20351	29057.7
ATP-binding cassette sub-family G member 2	Abcg2	sp|Q7TMS5|ABCG2_MOUSE Broad substrate specificity ATP-binding cassette transporter ABCG2 OS=Mus musculus OX=10090 GN=Abcg2 PE=1 SV=1;tr|S4R2E1|S4R2E1_MOUSE Broad substrate-specificity ATP-binding cassette transporter ABCG2 OS=Mus musculus OX=10090 GN=Abcg2	15193	18058.1	14694.3	9552.35	12013.4	18714.1	18917.4	32570.4	27146.1
40S ribosomal protein S26	Rps26	sp|P62855|RS26_MOUSE 40S ribosomal protein S26 OS=Mus musculus OX=10090 GN=Rps26 PE=1 SV=3	9774	14794.3	10658.3	21177.7	12011.9	34992.9	11660.6	12581.5	5822.64
Alanine--tRNA ligase, cytoplasmic	Aars	sp|Q8BGQ7|SYAC_MOUSE Alanine--tRNA ligase, cytoplasmic OS=Mus musculus OX=10090 GN=Aars1 PE=1 SV=1	8621.6	9683.73	11753.4	24499.5	11675	11009.8	7168.62	7137.63	8479.38
Acetyl-CoA carboxylase 1;Biotin carboxylase	Acaca	sp|Q5SWU9|ACACA_MOUSE Acetyl-CoA carboxylase 1 OS=Mus musculus OX=10090 GN=Acaca PE=1 SV=1	6886.3	6509.72	7705.7	18892.2	11654.9	8813.04	8861.75	5458.29	8922.39
Guanine nucleotide-binding protein G(k) subunit alpha	Gnai3	sp|Q9DC51|GNAI3_MOUSE Guanine nucleotide-binding protein G(i) subunit alpha OS=Mus musculus OX=10090 GN=Gnai3 PE=1 SV=3	18553	27150.2	19263.2	10149.8	11635.5	16399.6	13319.1	21372.5	14401.5
Ataxin-2-like protein	Atxn2l	sp|Q7TQH0|ATX2L_MOUSE Ataxin-2-like protein OS=Mus musculus OX=10090 GN=Atxn2l PE=1 SV=1;tr|E9Q5Q0|E9Q5Q0_MOUSE Ataxin-2-like protein (Fragment) OS=Mus musculus OX=10090 GN=Atxn2l PE=1 SV=2;tr|Q3TGG2|Q3TGG2_MOUSE Ataxin-2-like protein OS=Mus musculus OX=10	15006	12674.4	17033	19974.8	11603.5	12761.7	15906.9	10432.2	11508.7
40S ribosomal protein S17	Rps17	sp|P63276|RS17_MOUSE 40S ribosomal protein S17 OS=Mus musculus OX=10090 GN=Rps17 PE=1 SV=2	10313	11058.2	8767.81	16490	11598.2	11905.6	12881.7	11531.6	9793.88
Histone H2A.V;Histone H2A.Z;Histone H2A	H2afv;H2afz	sp|Q3THW5|H2AV_MOUSE Histone H2A.V OS=Mus musculus OX=10090 GN=H2az2 PE=1 SV=3;sp|P0C0S6|H2AZ_MOUSE Histone H2A.Z OS=Mus musculus OX=10090 GN=H2az1 PE=1 SV=2;tr|Q3UA95|Q3UA95_MOUSE Histone H2A OS=Mus musculus OX=10090 GN=H2az1 PE=2 SV=1;tr|Q8R029|Q8R029_MO	3949	4437.35	5144.89	4380.81	11561.7	9468.59	5982.97	6314.82	7001
Sodium-coupled neutral amino acid transporter 3	Slc38a3	sp|Q9DCP2|S38A3_MOUSE Sodium-coupled neutral amino acid transporter 3 OS=Mus musculus OX=10090 GN=Slc38a3 PE=1 SV=1;tr|A0A0A6YWH4|A0A0A6YWH4_MOUSE Sodium-coupled neutral amino acid transporter 3 (Fragment) OS=Mus musculus OX=10090 GN=Slc38a3 PE=1 SV=1;tr|A	15690	16751.7	15152.7	10304.5	11478.2	13164.7	17013.6	19284.3	20333.8
Neuronal proto-oncogene tyrosine-protein kinase Src	Src	sp|P05480|SRC_MOUSE Neuronal proto-oncogene tyrosine-protein kinase Src OS=Mus musculus OX=10090 GN=Src PE=1 SV=4;tr|F8WI90|F8WI90_MOUSE Tyrosine-protein kinase OS=Mus musculus OX=10090 GN=Src PE=1 SV=1	22118	25299	24895.8	21106.8	11461.1	16452.5	21701.8	25117	26547.4
Cathepsin D	Ctsd	sp|P18242|CATD_MOUSE Cathepsin D OS=Mus musculus OX=10090 GN=Ctsd PE=1 SV=1;tr|F8WIR1|F8WIR1_MOUSE Cathepsin D OS=Mus musculus OX=10090 GN=Ctsd PE=1 SV=2;tr|F6Y6L6|F6Y6L6_MOUSE Predicted gene, 49369 (Fragment) OS=Mus musculus OX=10090 GN=Gm49369 PE=1 SV=1	5604.7	6374.97	8610.75	15599.7	11456.6	12749.4	11261.7	8841.74	13326
Carbonyl reductase [NADPH] 1	Cbr1	sp|P48758|CBR1_MOUSE Carbonyl reductase [NADPH] 1 OS=Mus musculus OX=10090 GN=Cbr1 PE=1 SV=3;tr|A0A338P684|A0A338P684_MOUSE Carbonyl reductase [NADPH] 1 OS=Mus musculus OX=10090 GN=Cbr1 PE=1 SV=1	6563.9	8462.28	8405.79	23548	11386.5	10052.3	9075.02	7963.08	6933.14
Histone-binding protein RBBP7;Histone-binding protein RBBP4	Rbbp7;Rbbp4	sp|Q60973|RBBP7_MOUSE Histone-binding protein RBBP7 OS=Mus musculus OX=10090 GN=Rbbp7 PE=1 SV=1;sp|Q60972|RBBP4_MOUSE Histone-binding protein RBBP4 OS=Mus musculus OX=10090 GN=Rbbp4 PE=1 SV=5;tr|F6ZLC6|F6ZLC6_MOUSE Histone-binding protein RBBP7 (Fragment)	1858.4	1782.75	1176.94	1918.21	11375.4	1610.07	3758.22	2132.38	1264.57
Signal transducing adapter molecule 1;Signal transducing adapter molecule 2	Stam;Stam2	sp|P70297|STAM1_MOUSE Signal transducing adapter molecule 1 OS=Mus musculus OX=10090 GN=Stam PE=1 SV=3;tr|Q3UGN9|Q3UGN9_MOUSE Signal transducing adapter molecule 1 OS=Mus musculus OX=10090 GN=Stam PE=1 SV=1;sp|O88811|STAM2_MOUSE Signal transducing adapter	25278	21621.4	22407.4	27367.2	11374.6	18946	13543.9	14353.7	13503.9
U2 small nuclear ribonucleoprotein A	Snrpa1	sp|P57784|RU2A_MOUSE U2 small nuclear ribonucleoprotein A OS=Mus musculus OX=10090 GN=Snrpa1 PE=1 SV=2	15260	17212.3	18433.7	20356.2	11360.5	12297.1	15973.8	18359.3	22886.4
Transcription elongation factor B polypeptide 1	Tceb1	sp|P83940|ELOC_MOUSE Elongin-C OS=Mus musculus OX=10090 GN=Eloc PE=1 SV=1;tr|A0A087WQE6|A0A087WQE6_MOUSE Elongin-C (Fragment) OS=Mus musculus OX=10090 GN=Eloc PE=1 SV=1;tr|A0A087WNT1|A0A087WNT1_MOUSE Elongin-C OS=Mus musculus OX=10090 GN=Eloc PE=1 SV=1;tr|	5563.8	4802.47	6367.29	7539.6	11348.5	5603.3	7254.74	4940.89	6020.24
Phosphoglucomutase-1	Pgm1;Pgm2	sp|Q9D0F9|PGM1_MOUSE Phosphoglucomutase-1 OS=Mus musculus OX=10090 GN=Pgm1 PE=1 SV=4;tr|A2CEK3|A2CEK3_MOUSE Phosphoglucomutase-1 OS=Mus musculus OX=10090 GN=Pgm1 PE=1 SV=1	12211	13274.9	11554.8	13060.9	11336.6	13615.2	13472.7	11758.2	8644.98
Catenin delta-1	Ctnnd1	sp|P30999|CTND1_MOUSE Catenin delta-1 OS=Mus musculus OX=10090 GN=Ctnnd1 PE=1 SV=2;tr|E9Q986|E9Q986_MOUSE Catenin delta-1 OS=Mus musculus OX=10090 GN=Ctnnd1 PE=1 SV=1;tr|E9Q8Z6|E9Q8Z6_MOUSE Catenin delta-1 OS=Mus musculus OX=10090 GN=Ctnnd1 PE=1 SV=1;tr|E9	8470	7969.45	10826	6148.53	11308.3	8188.8	7535.27	7286.52	8637.72
Myc box-dependent-interacting protein 1	Bin1	sp|O08539|BIN1_MOUSE Myc box-dependent-interacting protein 1 OS=Mus musculus OX=10090 GN=Bin1 PE=1 SV=1;tr|A0A3Q4EBK4|A0A3Q4EBK4_MOUSE Myc box-dependent-interacting protein 1 OS=Mus musculus OX=10090 GN=Bin1 PE=1 SV=1;tr|Q6P1B9|Q6P1B9_MOUSE Bin1 protein OS	29188	24522	25222.7	13218.2	11284.4	17649	25320.9	32601.4	34823.2
Inactive tyrosine-protein kinase 7	Ptk7	sp|Q8BKG3|PTK7_MOUSE Inactive tyrosine-protein kinase 7 OS=Mus musculus OX=10090 GN=Ptk7 PE=1 SV=1	27292	27778.5	20832.1	13839.9	11271.8	17224	22121.9	26619.2	23218.9
AP-2 complex subunit alpha-2	Ap2a2	sp|P17427|AP2A2_MOUSE AP-2 complex subunit alpha-2 OS=Mus musculus OX=10090 GN=Ap2a2 PE=1 SV=2	19087	20440.3	13548.1	10882.7	11270.3	9811.57	11032.6	15261	11578.3
Eukaryotic translation initiation factor 3 subunit D	Eif3d	sp|O70194|EIF3D_MOUSE Eukaryotic translation initiation factor 3 subunit D OS=Mus musculus OX=10090 GN=Eif3d PE=1 SV=2	5156.7	6790.4	5043.26	9638.35	11263.6	5392.31	6503.01	4292.12	4602.89
Heterogeneous nuclear ribonucleoprotein L-like	Hnrnpll	sp|Q921F4|HNRLL_MOUSE Heterogeneous nuclear ribonucleoprotein L-like OS=Mus musculus OX=10090 GN=Hnrnpll PE=1 SV=3;tr|V9GXB6|V9GXB6_MOUSE Heterogeneous nuclear ribonucleoprotein L-like OS=Mus musculus OX=10090 GN=Hnrnpll PE=1 SV=1	5707.9	7447.33	8052.82	17867.4	11243.4	9062.12	7828.65	6719.28	14382.7
14-3-3 protein gamma;14-3-3 protein gamma, N-terminally processed	Ywhag	sp|P61982|1433G_MOUSE 14-3-3 protein gamma OS=Mus musculus OX=10090 GN=Ywhag PE=1 SV=2	15620	17010.2	14267.8	9023.24	11214.4	12329.7	19574.8	19580	14335.3
rRNA 2-O-methyltransferase fibrillarin;rRNA/tRNA 2-O-methyltransferase fibrillarin-like protein 1	Fbl;Fbll1	sp|P35550|FBRL_MOUSE rRNA 2-O-methyltransferase fibrillarin OS=Mus musculus OX=10090 GN=Fbl PE=1 SV=2;sp|Q80WS3|FBLL1_MOUSE rRNA/tRNA 2-O-methyltransferase fibrillarin-like protein 1 OS=Mus musculus OX=10090 GN=Fbll1 PE=1 SV=1	5707.7	5406.53	5272.18	16942.7	11138.3	7188.33	6735.67	7419.48	4342.97
Metastasis-associated protein MTA2	Mta2	sp|Q9R190|MTA2_MOUSE Metastasis-associated protein MTA2 OS=Mus musculus OX=10090 GN=Mta2 PE=1 SV=1	7801.7	5937.44	5552.75	15432.8	11129.4	7996.23	5719.74	6044.83	6482.02
TOM1-like protein 2	Tom1l2	sp|Q5SRX1|TM1L2_MOUSE TOM1-like protein 2 OS=Mus musculus OX=10090 GN=Tom1l2 PE=1 SV=1;tr|Q5SXA5|Q5SXA5_MOUSE TOM1-like protein 2 OS=Mus musculus OX=10090 GN=Tom1l2 PE=1 SV=1;tr|Q5SXA4|Q5SXA4_MOUSE TOM1-like protein 2 OS=Mus musculus OX=10090 GN=Tom1l2 PE=	15792	16631.6	15715.9	10474.5	11107.8	17451.5	29325.2	27702.7	31267.2
Septin-11	SEP11	sp|Q8C1B7|SEP11_MOUSE Septin-11 OS=Mus musculus OX=10090 GN=Septin11 PE=1 SV=4;tr|A0A0J9YTY0|A0A0J9YTY0_MOUSE Septin-11 OS=Mus musculus OX=10090 GN=Septin11 PE=1 SV=1;tr|A0A0J9YUL3|A0A0J9YUL3_MOUSE Septin-11 OS=Mus musculus OX=10090 GN=Septin11 PE=1 SV=1	9072.7	6837.41	9439.14	22749.3	11093.6	13414.2	9155.41	6582.33	5863.61
Eukaryotic translation initiation factor 3 subunit E	Eif3e	sp|P60229|EIF3E_MOUSE Eukaryotic translation initiation factor 3 subunit E OS=Mus musculus OX=10090 GN=Eif3e PE=1 SV=1	9516.8	7923.32	8834.35	13507.5	11008.6	10472	9609.29	12818.7	8945.43
Myotrophin	Mtpn	sp|P62774|MTPN_MOUSE Myotrophin OS=Mus musculus OX=10090 GN=Mtpn PE=1 SV=2	12672	12943.9	14978.6	12839.8	10989.3	11883.6	20257.3	14547.5	14988.3
Elongation factor 1-delta	Eef1d	sp|P57776|EF1D_MOUSE Elongation factor 1-delta OS=Mus musculus OX=10090 GN=Eef1d PE=1 SV=3;tr|Q80T06|Q80T06_MOUSE Elongation factor 1-delta OS=Mus musculus OX=10090 GN=Eef1d PE=1 SV=1;tr|A0A0R4J1E2|A0A0R4J1E2_MOUSE Elongation factor 1-delta OS=Mus musculus	5428.8	7166.06	7988.4	13763	10955.7	9653.74	5181.14	4339.57	6094.08
Ataxin-10	Atxn10	sp|P28658|ATX10_MOUSE Ataxin-10 OS=Mus musculus OX=10090 GN=Atxn10 PE=1 SV=2	13735	12763.7	12371	14893	10949.8	12809.3	12855	13904	11888.1
Actin-related protein 2/3 complex subunit 5	Arpc5	sp|Q9CPW4|ARPC5_MOUSE Actin-related protein 2/3 complex subunit 5 OS=Mus musculus OX=10090 GN=Arpc5 PE=1 SV=3;tr|Q3UA72|Q3UA72_MOUSE Actin-related protein 2/3 complex subunit 5 OS=Mus musculus OX=10090 GN=Arpc5 PE=1 SV=1	15145	14683	13535.3	8121.32	10884.2	10384.7	14093.8	14046.5	17677.9
26S proteasome non-ATPase regulatory subunit 2	Psmd2	sp|Q8VDM4|PSMD2_MOUSE 26S proteasome non-ATPase regulatory subunit 2 OS=Mus musculus OX=10090 GN=Psmd2 PE=1 SV=1	2051.1	2267.45	4630.66	15735.3	10882.7	6630.04	1649.17	2860.2	4297.73
Tetraspanin;Tetraspanin-6	Tspan6	tr|Q99L96|Q99L96_MOUSE Tetraspanin OS=Mus musculus OX=10090 GN=Tspan6 PE=1 SV=1;sp|O70401|TSN6_MOUSE Tetraspanin-6 OS=Mus musculus OX=10090 GN=Tspan6 PE=1 SV=1;tr|H3BL26|H3BL26_MOUSE Tetraspanin-6 (Fragment) OS=Mus musculus OX=10090 GN=Tspan6 PE=1 SV=8	24004	30706.9	28386.1	11069.4	10718.7	12407.3	20149.8	27553	24895.7
Basement membrane-specific heparan sulfate proteoglycan core protein;Endorepellin;LG3 peptide	Hspg2	sp|Q05793|PGBM_MOUSE Basement membrane-specific heparan sulfate proteoglycan core protein OS=Mus musculus OX=10090 GN=Hspg2 PE=1 SV=1	4701.5	7549.85	8549.53	5381.17	10705.3	13855	7585.8	6075.99	12980.7
Vacuolar protein sorting-associated protein 29	Vps29	sp|Q9QZ88|VPS29_MOUSE Vacuolar protein sorting-associated protein 29 OS=Mus musculus OX=10090 GN=Vps29 PE=1 SV=1;tr|D3YW98|D3YW98_MOUSE Vacuolar protein sorting-associated protein 29 OS=Mus musculus OX=10090 GN=Vps29 PE=1 SV=1;tr|D3YYD5|D3YYD5_MOUSE Vacuol	5874.7	3903.52	5803.5	8453.15	10695.6	1925.55	4761.73	5222.74	8317.63
26S proteasome non-ATPase regulatory subunit 1	Psmd1	sp|Q3TXS7|PSMD1_MOUSE 26S proteasome non-ATPase regulatory subunit 1 OS=Mus musculus OX=10090 GN=Psmd1 PE=1 SV=1	7384.2	6780.88	6238.99	23029.5	10693.3	6325.5	3024.49	5035.61	7111.53
CAD protein;Glutamine-dependent carbamoyl-phosphate synthase;Aspartate carbamoyltransferase;Dihydroorotase	Cad	sp|B2RQC6|PYR1_MOUSE CAD protein OS=Mus musculus OX=10090 GN=Cad PE=1 SV=1;tr|E9QAI5|E9QAI5_MOUSE CAD protein OS=Mus musculus OX=10090 GN=Cad PE=1 SV=1;tr|G3UWN2|G3UWN2_MOUSE CAD protein OS=Mus musculus OX=10090 GN=Cad PE=1 SV=1	5045.5	5138.44	6271.47	10237.8	10623.3	5795.15	6135.8	7125.06	4913.16
Regulator of chromosome condensation	Rcc1	sp|Q8VE37|RCC1_MOUSE Regulator of chromosome condensation OS=Mus musculus OX=10090 GN=Rcc1 PE=1 SV=1;tr|Q6PFB2|Q6PFB2_MOUSE Rcc1 protein OS=Mus musculus OX=10090 GN=Rcc1 PE=1 SV=1	4719.1	5459.77	5281.55	18904.9	10618.8	7573.37	10478.4	7862.44	5559.31
COP9 signalosome complex subunit 6	Cops6	sp|O88545|CSN6_MOUSE COP9 signalosome complex subunit 6 OS=Mus musculus OX=10090 GN=Cops6 PE=1 SV=1;tr|F6QK86|F6QK86_MOUSE COP9 signalosome complex subunit 6 (Fragment) OS=Mus musculus OX=10090 GN=Cops6 PE=1 SV=1;tr|D3Z0F5|D3Z0F5_MOUSE COP9 signalosome com	7345.5	7098.84	7701.98	4201.23	10601.7	5886.5	10738.6	10821.7	8406.4
Regulator of nonsense transcripts 1	Upf1	sp|Q9EPU0|RENT1_MOUSE Regulator of nonsense transcripts 1 OS=Mus musculus OX=10090 GN=Upf1 PE=1 SV=2	8407.4	10183.1	11358.4	18180	10568.1	8312.76	13300.9	7607.05	10615.4
Ubiquitin-conjugating enzyme E2 N;Ubiquitin-conjugating enzyme E2 T	Ube2n;Ube2t	sp|P61089|UBE2N_MOUSE Ubiquitin-conjugating enzyme E2 N OS=Mus musculus OX=10090 GN=Ube2n PE=1 SV=1;sp|Q9CQ37|UBE2T_MOUSE Ubiquitin-conjugating enzyme E2 T OS=Mus musculus OX=10090 GN=Ube2t PE=1 SV=1;tr|A0A087WPV1|A0A087WPV1_MOUSE Ubiquitin-conjugating enz	16758	14802.4	14166.2	14800	10471.2	11098	11305.4	12143.3	12329.8
Neuronal membrane glycoprotein M6-b	Gpm6b	sp|P35803|GPM6B_MOUSE Neuronal membrane glycoprotein M6-b OS=Mus musculus OX=10090 GN=Gpm6b PE=1 SV=2;tr|A2AEG3|A2AEG3_MOUSE Neuronal membrane glycoprotein M6-b OS=Mus musculus OX=10090 GN=Gpm6b PE=1 SV=1;tr|A2AEG6|A2AEG6_MOUSE Neuronal membrane glycoprote	30145	30508.4	26044.1	13574.3	10422.8	16746.1	21675.3	33038.7	17523.4
U5 small nuclear ribonucleoprotein 40 kDa protein	Snrnp40	sp|Q6PE01|SNR40_MOUSE U5 small nuclear ribonucleoprotein 40 kDa protein OS=Mus musculus OX=10090 GN=Snrnp40 PE=1 SV=1	1992.6	3344.64	3186.42	9539.2	10407.9	3734.09	4465.84	3067.43	2431.14
Glypican-1;Secreted glypican-1	Gpc1	sp|Q9QZF2|GPC1_MOUSE Glypican-1 OS=Mus musculus OX=10090 GN=Gpc1 PE=1 SV=1	23242	22922.7	24773.4	11994.6	10315.4	13609.1	18777.8	20577.6	27367.6
Adenylate kinase isoenzyme 1	Ak1	sp|Q9R0Y5|KAD1_MOUSE Adenylate kinase isoenzyme 1 OS=Mus musculus OX=10090 GN=Ak1 PE=1 SV=1;tr|Z4YN97|Z4YN97_MOUSE Adenylate kinase isoenzyme 1 (Fragment) OS=Mus musculus OX=10090 GN=Ak1 PE=1 SV=1	12135	11606	8973.84	5969.97	10287.1	8582.65	11917.9	10955.4	7644.59
Acyl-coenzyme A thioesterase 1;Acyl-coenzyme A thioesterase 2, mitochondrial	Acot1;Acot2	sp|O55137|ACOT1_MOUSE Acyl-coenzyme A thioesterase 1 OS=Mus musculus OX=10090 GN=Acot1 PE=1 SV=1;sp|Q9QYR9|ACOT2_MOUSE Acyl-coenzyme A thioesterase 2, mitochondrial OS=Mus musculus OX=10090 GN=Acot2 PE=1 SV=2	9125	14555.6	12656.9	13005.7	10212.6	12999.8	20190.3	13155.1	16019.4
Kelch-like ECH-associated protein 1	Keap1	sp|Q9Z2X8|KEAP1_MOUSE Kelch-like ECH-associated protein 1 OS=Mus musculus OX=10090 GN=Keap1 PE=1 SV=1;tr|A0A1L1SS10|A0A1L1SS10_MOUSE Kelch-like ECH-associated protein 1 OS=Mus musculus OX=10090 GN=Keap1 PE=1 SV=1	28295	26086.2	23729.9	10845.3	10205.1	15546.1	29563.8	28467.5	36687.4
Glutaredoxin-3	Glrx3	sp|Q9CQM9|GLRX3_MOUSE Glutaredoxin-3 OS=Mus musculus OX=10090 GN=Glrx3 PE=1 SV=1;tr|A0A1B0GS58|A0A1B0GS58_MOUSE Glutaredoxin-3 OS=Mus musculus OX=10090 GN=Glrx3 PE=1 SV=1	5262.2	5645.84	6882.11	4932.48	10192.4	6922.67	3259.11	2172.04	3668.18
Small nuclear ribonucleoprotein-associated protein B;Small nuclear ribonucleoprotein-associated protein N	Snrpb;Snrpn	sp|P27048|RSMB_MOUSE Small nuclear ribonucleoprotein-associated protein B OS=Mus musculus OX=10090 GN=Snrpb PE=1 SV=1;sp|P63163|RSMN_MOUSE Small nuclear ribonucleoprotein-associated protein N OS=Mus musculus OX=10090 GN=Snrpn PE=1 SV=1;tr|A0A0G2JGN4|A0A0G2	14121	12626	18321.9	14767.6	10135.8	19192.9	16476.3	13464	15576
S-methyl-5-thioadenosine phosphorylase	Mtap	sp|Q9CQ65|MTAP_MOUSE S-methyl-5-thioadenosine phosphorylase OS=Mus musculus OX=10090 GN=Mtap PE=1 SV=1	5180.1	8396.37	7293.11	13501	10087.3	6453.34	5859.17	4835.46	5159.41
ATP-binding cassette sub-family E member 1	Abce1	sp|P61222|ABCE1_MOUSE ATP-binding cassette sub-family E member 1 OS=Mus musculus OX=10090 GN=Abce1 PE=1 SV=1	8535	8495.23	9055.29	19398.6	10081.4	9071.82	8175.34	7586.34	6072.74
60S ribosomal protein L17	Rpl17;Gm6133	sp|Q9CPR4|RL17_MOUSE 60S ribosomal protein L17 OS=Mus musculus OX=10090 GN=Rpl17 PE=1 SV=3;tr|Q6ZWZ7|Q6ZWZ7_MOUSE 60S ribosomal protein L17 OS=Mus musculus OX=10090 GN=Rpl17 PE=1 SV=1;tr|B2RY53|B2RY53_MOUSE EG620155 protein OS=Mus musculus OX=10090 GN=Gm61	15174	23071.4	16564.5	14742.8	10042.6	34484.2	12328.1	12346	10691.8
Adenylyl cyclase-associated protein 1;Adenylyl cyclase-associated protein	Cap1	sp|P40124|CAP1_MOUSE Adenylyl cyclase-associated protein 1 OS=Mus musculus OX=10090 GN=Cap1 PE=1 SV=4;tr|B1ARS0|B1ARS0_MOUSE Adenylyl cyclase-associated protein 1 (Fragment) OS=Mus musculus OX=10090 GN=Cap1 PE=1 SV=1	8303.4	8057.33	8145.98	8831.02	9987.45	9257.86	10681.5	8323.1	5704.42
Splicing factor, proline- and glutamine-rich	Sfpq	sp|Q8VIJ6|SFPQ_MOUSE Splicing factor, proline- and glutamine-rich OS=Mus musculus OX=10090 GN=Sfpq PE=1 SV=1	1392.8	2100.48	4806.19	16917.9	9933.79	7046.64	3166.99	2358.29	2356.16
Sodium- and chloride-dependent creatine transporter 1;Transporter	Slc6a8	sp|Q8VBW1|SC6A8_MOUSE Sodium- and chloride-dependent creatine transporter 1 OS=Mus musculus OX=10090 GN=Slc6a8 PE=1 SV=1;tr|F6UKB4|F6UKB4_MOUSE Transporter (Fragment) OS=Mus musculus OX=10090 GN=Slc6a8 PE=1 SV=1;tr|E9Q151|E9Q151_MOUSE Transporter OS=Mus mu	8876.9	11953.8	12932.6	6971.54	9931.55	13468.9	17468.6	33468	33039.2
Leucyl-cystinyl aminopeptidase	Lnpep	sp|Q8C129|LCAP_MOUSE Leucyl-cystinyl aminopeptidase OS=Mus musculus OX=10090 GN=Lnpep PE=1 SV=1	18847	15354.5	17155.5	8044.94	9930.06	8952.79	14956.4	13179	17074.4
Voltage-dependent calcium channel gamma-5 subunit	Cacng5	sp|Q8VHW4|CCG5_MOUSE Voltage-dependent calcium channel gamma-5 subunit OS=Mus musculus OX=10090 GN=Cacng5 PE=1 SV=1	26387	25471	22918	7718.67	9880.86	12715.9	31203.8	43940.1	41601.8
Heterogeneous nuclear ribonucleoprotein Q	Syncrip	sp|Q7TMK9|HNRPQ_MOUSE Heterogeneous nuclear ribonucleoprotein Q OS=Mus musculus OX=10090 GN=Syncrip PE=1 SV=2;tr|G3UZ48|G3UZ48_MOUSE Heterogeneous nuclear ribonucleoprotein Q OS=Mus musculus OX=10090 GN=Syncrip PE=1 SV=1;tr|G3UZI2|G3UZI2_MOUSE Heterogeneou	12150	10306.2	13679	9477.49	9862.23	11237.3	11956.2	7539.6	8782.4
Tubulin beta-6 chain	Tubb6	sp|Q922F4|TBB6_MOUSE Tubulin beta-6 chain OS=Mus musculus OX=10090 GN=Tubb6 PE=1 SV=1	5906.4	10755.8	11728.4	18809.3	9830.92	10190.7	10405.8	12871	15940.5
DNA damage-binding protein 1	Ddb1	sp|Q3U1J4|DDB1_MOUSE DNA damage-binding protein 1 OS=Mus musculus OX=10090 GN=Ddb1 PE=1 SV=2;tr|A0A494BAF6|A0A494BAF6_MOUSE DNA damage-binding protein 1 (Fragment) OS=Mus musculus OX=10090 GN=Ddb1 PE=1 SV=1	4842.7	5232.68	4988.05	7232.55	9811.54	7312.65	2770.89	7233.76	5608.39
Transaldolase	Taldo1	sp|Q93092|TALDO_MOUSE Transaldolase OS=Mus musculus OX=10090 GN=Taldo1 PE=1 SV=2;tr|A0A1B0GR11|A0A1B0GR11_MOUSE Transaldolase OS=Mus musculus OX=10090 GN=Taldo1 PE=1 SV=1	6862.8	4709.54	6259.75	13906.7	9766.07	10665.1	8112.4	4556.97	7735.07
Peptidyl-prolyl cis-trans isomerase FKBP1A;Peptidyl-prolyl cis-trans isomerase	Fkbp1a	sp|P26883|FKB1A_MOUSE Peptidyl-prolyl cis-trans isomerase FKBP1A OS=Mus musculus OX=10090 GN=Fkbp1a PE=1 SV=2;tr|F6X9I3|F6X9I3_MOUSE Peptidylprolyl isomerase (Fragment) OS=Mus musculus OX=10090 GN=Fkbp1a PE=1 SV=1	22815	27374.3	27069.5	11390.6	9749.68	15000.4	28263	28782.6	35430.1
Guanine nucleotide-binding protein subunit alpha-13	Gna13	sp|P27601|GNA13_MOUSE Guanine nucleotide-binding protein subunit alpha-13 OS=Mus musculus OX=10090 GN=Gna13 PE=1 SV=1	15265	16902.6	12219.8	10622.2	9645.32	12514	15217.4	21338	18454.6
40S ribosomal protein S14	Rps14	sp|P62264|RS14_MOUSE 40S ribosomal protein S14 OS=Mus musculus OX=10090 GN=Rps14 PE=1 SV=3	19208	16434.7	15447.6	14613.8	9634.89	14415.8	15753.3	14265.2	10951.3
Ran GTPase-activating protein 1	Rangap1	sp|P46061|RAGP1_MOUSE Ran GTPase-activating protein 1 OS=Mus musculus OX=10090 GN=Rangap1 PE=1 SV=2;tr|A0A2R8VHK9|A0A2R8VHK9_MOUSE Ran GTPase-activating protein 1 (Fragment) OS=Mus musculus OX=10090 GN=Rangap1 PE=1 SV=1	10576	10994.5	8480.85	12566.7	9619.23	12660.3	9193.65	10008.2	9387.16
Bromodomain adjacent to zinc finger domain protein 2A	Baz2a	sp|Q91YE5|BAZ2A_MOUSE Bromodomain adjacent to zinc finger domain protein 2A OS=Mus musculus OX=10090 GN=Baz2a PE=1 SV=2;tr|F8VPM0|F8VPM0_MOUSE Bromodomain adjacent to zinc finger domain protein 2A OS=Mus musculus OX=10090 GN=Baz2a PE=1 SV=1;tr|E9Q374|E9Q37	15551	15205.9	24292.1	5153.03	9604.32	6978.57	5003.46	9323.92	11715.3
Traf2 and NCK-interacting protein kinase	Tnik	sp|P83510|TNIK_MOUSE Traf2 and NCK-interacting protein kinase OS=Mus musculus OX=10090 GN=Tnik PE=1 SV=2;tr|E0CZF8|E0CZF8_MOUSE Traf2 and NCK-interacting protein kinase OS=Mus musculus OX=10090 GN=Tnik PE=1 SV=1;tr|E0CXD6|E0CXD6_MOUSE Traf2 and NCK-interac	26504	21732	19225.9	10137.6	9568.55	10390.8	9568.68	15637.2	10217.3
Ragulator complex protein LAMTOR3	Lamtor3	sp|O88653|LTOR3_MOUSE Ragulator complex protein LAMTOR3 OS=Mus musculus OX=10090 GN=Lamtor3 PE=1 SV=1;tr|A0A0G2JGQ3|A0A0G2JGQ3_MOUSE Ragulator complex protein LAMTOR3 (Fragment) OS=Mus musculus OX=10090 GN=Lamtor3 PE=1 SV=1	4058.8	5183.62	7446.97	14011.9	9551.4	5115.28	3652.28	5806.27	6593.42
40S ribosomal protein S12	Rps12	sp|P63323|RS12_MOUSE 40S ribosomal protein S12 OS=Mus musculus OX=10090 GN=Rps12 PE=1 SV=2;tr|Q6ZWZ6|Q6ZWZ6_MOUSE 40S ribosomal protein S12 OS=Mus musculus OX=10090 GN=Rps12 PE=1 SV=1;tr|F7AEH4|F7AEH4_MOUSE 40S ribosomal protein S12 OS=Mus musculus OX=1009	3980	6004.29	8216.79	5911.8	9550.66	7004.67	5059.29	2468.14	4690.38
ATP synthase subunit beta, mitochondrial	Atp5b	sp|P56480|ATPB_MOUSE ATP synthase subunit beta, mitochondrial OS=Mus musculus OX=10090 GN=Atp5f1b PE=1 SV=2	7951	7720.47	7169.06	24067.5	9540.97	9207.6	10131.1	8916.72	9390.14
Voltage-dependent calcium channel subunit alpha-2/delta-1;Voltage-dependent calcium channel subunit alpha-2-1;Voltage-dependent calcium channel subunit delta-1	Cacna2d1	sp|O08532|CA2D1_MOUSE Voltage-dependent calcium channel subunit alpha-2/delta-1 OS=Mus musculus OX=10090 GN=Cacna2d1 PE=1 SV=1;tr|E9Q1X8|E9Q1X8_MOUSE Voltage-dependent calcium channel subunit alpha-2/delta-1 OS=Mus musculus OX=10090 GN=Cacna2d1 PE=1 SV=2	17496	18364.2	16629.5	8641.33	9512.64	15459.7	24154.1	31211.6	30250.2
ATP-dependent RNA helicase DDX1	Ddx1	sp|Q91VR5|DDX1_MOUSE ATP-dependent RNA helicase DDX1 OS=Mus musculus OX=10090 GN=Ddx1 PE=1 SV=1;tr|A0A1Y7VM48|A0A1Y7VM48_MOUSE ATP-dependent RNA helicase DDX1 (Fragment) OS=Mus musculus OX=10090 GN=Ddx1 PE=1 SV=1	9800.8	6913.86	9533.9	17374.2	9509.66	9707.53	9523.18	6117.69	6574.21
Protein lin-7 homolog C;Protein lin-7 homolog A	Lin7c;Lin7a	sp|O88952|LIN7C_MOUSE Protein lin-7 homolog C OS=Mus musculus OX=10090 GN=Lin7c PE=1 SV=2;sp|Q8JZS0|LIN7A_MOUSE Protein lin-7 homolog A OS=Mus musculus OX=10090 GN=Lin7a PE=1 SV=2	11170	6715.85	11167.3	12353.2	9499.23	10179.2	7989.58	12015.8	8408.54
Integral membrane protein 2B;BRI2, membrane form;BRI2 intracellular domain;BRI2C, soluble form;Bri23 peptide	Itm2b	sp|O89051|ITM2B_MOUSE Integral membrane protein 2B OS=Mus musculus OX=10090 GN=Itm2b PE=1 SV=1;tr|A0A2I3BQ30|A0A2I3BQ30_MOUSE Integral membrane protein 2B OS=Mus musculus OX=10090 GN=Itm2b PE=1 SV=1	19039	18071.3	13257.9	11563.1	9494.75	12829.6	14610.2	12604.5	16640.4
Prolyl endopeptidase	Prep	sp|Q9QUR6|PPCE_MOUSE Prolyl endopeptidase OS=Mus musculus OX=10090 GN=Prep PE=1 SV=1	4551.9	5086.23	5027.82	8541.68	9491.77	4917.51	2706.13	3813.31	3432.77
Peripheral plasma membrane protein CASK	Cask	sp|O70589|CSKP_MOUSE Peripheral plasma membrane protein CASK OS=Mus musculus OX=10090 GN=Cask PE=1 SV=2;tr|A0A067XG53|A0A067XG53_MOUSE Peripheral plasma membrane protein CASK (Fragment) OS=Mus musculus OX=10090 GN=Cask PE=1 SV=1;tr|F6Y9I5|F6Y9I5_MOUSE Peri	17014	15826.9	10600.8	7218.9	9487.3	9045.37	14614.4	19854.4	16452.6
Charged multivesicular body protein 1b-2	Chmp1b2	sp|Q9CQD4|CH1B2_MOUSE Charged multivesicular body protein 1b-2 OS=Mus musculus OX=10090 GN=Chmp1b2 PE=2 SV=2	36542	32642.3	24731.8	10220.6	9479.1	13940.6	19495.2	23024.3	18934.8
Vacuolar protein-sorting-associated protein 25	Vps25	sp|Q9CQ80|VPS25_MOUSE Vacuolar protein-sorting-associated protein 25 OS=Mus musculus OX=10090 GN=Vps25 PE=1 SV=1;tr|A2A4J8|A2A4J8_MOUSE Vacuolar protein-sorting-associated protein 25 OS=Mus musculus OX=10090 GN=Vps25 PE=1 SV=1;tr|A2A4K0|A2A4K0_MOUSE Vacuol	19998	18663	18841	8303.93	9479.1	10160.7	18592.2	18737.2	23479.2
Phospholipid scramblase 3	Plscr3	sp|Q9JIZ9|PLS3_MOUSE Phospholipid scramblase 3 OS=Mus musculus OX=10090 GN=Plscr3 PE=1 SV=1;tr|Q5F284|Q5F284_MOUSE Phospholipid scramblase (Fragment) OS=Mus musculus OX=10090 GN=Plscr3 PE=1 SV=1	18359	14941.5	15145.7	7339.29	9472.39	14153.9	21795.3	27130.8	31683.3
Sodium/potassium-transporting ATPase subunit beta-3	Atp1b3	sp|P97370|AT1B3_MOUSE Sodium/potassium-transporting ATPase subunit beta-3 OS=Mus musculus OX=10090 GN=Atp1b3 PE=1 SV=1	9646.9	10711.9	8276.42	4440.8	9451.52	7005.47	8870.96	10531.3	10592.4
Quinone oxidoreductase	Cryz	sp|P47199|QOR_MOUSE Quinone oxidoreductase OS=Mus musculus OX=10090 GN=Cryz PE=1 SV=1;tr|A0A0A6YXR4|A0A0A6YXR4_MOUSE Quinone oxidoreductase (Fragment) OS=Mus musculus OX=10090 GN=Cryz PE=1 SV=5;tr|D3YUG9|D3YUG9_MOUSE Quinone oxidoreductase (Fragment) OS=Mu	4743.7	2669.76	3073.98	7214.34	9415.74	4983.28	3346.62	3801.27	3654.1
DNA replication licensing factor MCM7	Mcm7	sp|Q61881|MCM7_MOUSE DNA replication licensing factor MCM7 OS=Mus musculus OX=10090 GN=Mcm7 PE=1 SV=1;tr|D3Z6N3|D3Z6N3_MOUSE DNA replication licensing factor MCM7 OS=Mus musculus OX=10090 GN=Mcm7 PE=1 SV=1	7436.1	5480.42	6019.12	12203	9414.25	6621.04	7140.85	6933.76	5762.89
Erythrocyte band 7 integral membrane protein	Stom	sp|P54116|STOM_MOUSE Erythrocyte band 7 integral membrane protein OS=Mus musculus OX=10090 GN=Stom PE=1 SV=3	11587	14749.7	7399.05	7574.5	9397.85	10868.7	19640.4	26137.6	24188.5
Protocadherin gamma A11	Pcdhga11	tr|Q91XY8|Q91XY8_MOUSE Protocadherin gamma A11 OS=Mus musculus OX=10090 GN=Pcdhga11 PE=1 SV=1	14697	18263.9	17941.3	8135.48	9394.13	10740.9	20984.4	13140.9	16464.5
Eukaryotic translation initiation factor 4E	Eif4e	sp|P63073|IF4E_MOUSE Eukaryotic translation initiation factor 4E OS=Mus musculus OX=10090 GN=Eif4e PE=1 SV=1;tr|A0A0G2JFB4|A0A0G2JFB4_MOUSE Eukaryotic translation initiation factor 4E OS=Mus musculus OX=10090 GN=Eif4e PE=1 SV=1;tr|A0A0G2JH04|A0A0G2JH04_MOU	2181.6	997.737	1737.86	1994.09	9387.42	1359.23	2310.45	1068.63	1344.29
Ezrin	Ezr	sp|P26040|EZRI_MOUSE Ezrin OS=Mus musculus OX=10090 GN=Ezr PE=1 SV=3	8352.8	10356	8679.43	6642.23	9327.04	9109.73	14215.3	20173.1	10499.4
60 kDa SS-A/Ro ribonucleoprotein	Trove2	sp|O08848|RO60_MOUSE 60 kDa SS-A/Ro ribonucleoprotein OS=Mus musculus OX=10090 GN=RO60 PE=1 SV=1	17462	15741.2	16862.7	10812.9	9322.57	15612.3	24942.6	22241.8	31506.2
Aldose reductase	Akr1b1	sp|P45376|ALDR_MOUSE Aldo-keto reductase family 1 member B1 OS=Mus musculus OX=10090 GN=Akr1b1 PE=1 SV=3	4591.6	5776.99	4976.98	13013.8	9297.22	4746.46	4389.49	4027.35	3829.64
Isocitrate dehydrogenase [NADP] cytoplasmic	Idh1;Idh2	sp|O88844|IDHC_MOUSE Isocitrate dehydrogenase [NADP] cytoplasmic OS=Mus musculus OX=10090 GN=Idh1 PE=1 SV=2;tr|D3YVY3|D3YVY3_MOUSE Isocitrate dehydrogenase [NADP] cytoplasmic (Fragment) OS=Mus musculus OX=10090 GN=Idh1 PE=1 SV=1;tr|A0A0U1RP68|A0A0U1RP68_MO	9437.2	9962	8306.23	14031.1	9220.45	7396.68	5214.08	5702.43	4742.45
Charged multivesicular body protein 1b-1	Chmp1b1	sp|Q99LU0|CH1B1_MOUSE Charged multivesicular body protein 1b-1 OS=Mus musculus OX=10090 GN=Chmp1b1 PE=1 SV=1	20843	19373.3	15282	5524.32	9142.18	7780.22	15428.1	16057.7	16639.5
Reticulon-4 receptor-like 1	Rtn4rl1	sp|Q8K0S5|R4RL1_MOUSE Reticulon-4 receptor-like 1 OS=Mus musculus OX=10090 GN=Rtn4rl1 PE=1 SV=1	21494	20186.2	21313.9	13688.1	9025.9	16440.2	26690.1	35506.7	37331
Lipase, member I	Lipi	tr|F6YQT7|F6YQT7_MOUSE Lipase, member I OS=Mus musculus OX=10090 GN=Lipi PE=3 SV=1	26514	12804.7	11202.9	8144.08	9016.96	33129.9	16835	18400.9	36395.4
Plexin-B1	Plxnb1	sp|Q8CJH3|PLXB1_MOUSE Plexin-B1 OS=Mus musculus OX=10090 GN=Plxnb1 PE=1 SV=2	14225	14072.3	11217.8	7495.09	9008.76	11886.2	18230.7	17346.6	15963.9
Sodium/myo-inositol cotransporter	Slc5a3	sp|Q9JKZ2|SC5A3_MOUSE Sodium/myo-inositol cotransporter OS=Mus musculus OX=10090 GN=Slc5a3 PE=1 SV=2	14100	19378.4	19542.2	8256.38	8955.84	11663.1	19041.6	39426.4	34503.1
Protocadherin Fat 2	Fat2	sp|Q5F226|FAT2_MOUSE Protocadherin Fat 2 OS=Mus musculus OX=10090 GN=Fat2 PE=1 SV=1	12889	10789.5	7171.72	5539.49	8937.2	8128.75	16010.1	11433.4	5645.95
Receptor-type tyrosine-protein phosphatase zeta;Protein-tyrosine-phosphatase	Ptprz1	sp|B9EKR1|PTPRZ_MOUSE Receptor-type tyrosine-protein phosphatase zeta OS=Mus musculus OX=10090 GN=Ptprz1 PE=1 SV=1;tr|B2RXS8|B2RXS8_MOUSE Ptprz1 protein OS=Mus musculus OX=10090 GN=Ptprz1 PE=1 SV=1;tr|A0A0J9YVD2|A0A0J9YVD2_MOUSE Receptor-type tyrosine-prot	10399	9330.77	13623.1	5908.76	8925.28	7797.67	9022.26	7840.84	9127.67
14-3-3 protein eta	Ywhah	sp|P68510|1433F_MOUSE 14-3-3 protein eta OS=Mus musculus OX=10090 GN=Ywhah PE=1 SV=2	5422.8	4446.36	5263.61	3959.79	8906.64	5315.51	6539.86	3613.6	5738.56
Protein FAM49A	Fam49a	sp|Q8BHZ0|CYRIA_MOUSE CYFIP-related Rac1 interactor A OS=Mus musculus OX=10090 GN=Cyria PE=1 SV=1	8865.3	7565.23	8048.03	8102.1	8902.91	10751.5	7171.41	6809.04	6739.38
Alcohol dehydrogenase [NADP(+)]	Akr1a1	sp|Q9JII6|AK1A1_MOUSE Aldo-keto reductase family 1 member A1 OS=Mus musculus OX=10090 GN=Akr1a1 PE=1 SV=3;tr|B1AXW3|B1AXW3_MOUSE Aldo-keto reductase family 1 member A1 (Fragment) OS=Mus musculus OX=10090 GN=Akr1a1 PE=1 SV=8	7113.6	5616.99	6057.98	9386.94	8870.86	8422.98	7995.3	6069.18	5567.85
Mitogen-activated protein kinase 3	Mapk3	sp|Q63844|MK03_MOUSE Mitogen-activated protein kinase 3 OS=Mus musculus OX=10090 GN=Mapk3 PE=1 SV=5;tr|D3Z6D8|D3Z6D8_MOUSE Mitogen-activated protein kinase 3 OS=Mus musculus OX=10090 GN=Mapk3 PE=1 SV=1;tr|A0A0U1RPX4|A0A0U1RPX4_MOUSE Mitogen-activated prote	8251.2	6955.82	5077.81	21719.9	8861.17	8301.57	8245.83	4889.9	4006.67
Leukocyte surface antigen CD47	Cd47	tr|A0A2R8VI30|A0A2R8VI30_MOUSE Leukocyte surface antigen CD47 OS=Mus musculus OX=10090 GN=Cd47 PE=1 SV=1;tr|A0A2R8VK70|A0A2R8VK70_MOUSE Leukocyte surface antigen CD47 OS=Mus musculus OX=10090 GN=Cd47 PE=1 SV=1;tr|A0A2R8W6P0|A0A2R8W6P0_MOUSE Leukocyte surfa	12083	13798.4	11903.5	6366.55	8836.58	10943.7	17839.9	18115.8	20694.8
Tyrosine-protein kinase Yes	Yes1	sp|Q04736|YES_MOUSE Tyrosine-protein kinase Yes OS=Mus musculus OX=10090 GN=Yes1 PE=1 SV=3	16891	16671.2	10988.9	10083.5	8773.96	12977.8	13829.6	16302.9	15192.7
Calcium/calmodulin-dependent protein kinase type II subunit alpha;Calcium/calmodulin-dependent protein kinase type II subunit beta;Calcium/calmodulin-dependent protein kinase type II subunit gamma;Calcium/calmodulin-dependent protein kinase type II subunit delta	Camk2a;Camk2b;Camk2d;Camk2g	sp|P11798|KCC2A_MOUSE Calcium/calmodulin-dependent protein kinase type II subunit alpha OS=Mus musculus OX=10090 GN=Camk2a PE=1 SV=2;sp|P28652|KCC2B_MOUSE Calcium/calmodulin-dependent protein kinase type II subunit beta OS=Mus musculus OX=10090 GN=Camk2b P	5167.5	7639.92	6637.21	11351.1	8720.29	9234.93	4403.31	9342.51	6573.78
26S proteasome non-ATPase regulatory subunit 11	Psmd11	sp|Q8BG32|PSD11_MOUSE 26S proteasome non-ATPase regulatory subunit 11 OS=Mus musculus OX=10090 GN=Psmd11 PE=1 SV=3;tr|G3UYL8|G3UYL8_MOUSE 26S proteasome non-ATPase regulatory subunit 11 (Fragment) OS=Mus musculus OX=10090 GN=Psmd11 PE=1 SV=1;tr|G3UX15|G3UX	3687	4716.13	5347.25	14117.1	8667.37	8954.55	5780.45	5269.57	3566.44
Ankyrin-2	Ank2	sp|Q8C8R3|ANK2_MOUSE Ankyrin-2 OS=Mus musculus OX=10090 GN=Ank2 PE=1 SV=2;tr|S4R2R5|S4R2R5_MOUSE Ankyrin-2 OS=Mus musculus OX=10090 GN=Ank2 PE=1 SV=3;tr|S4R2F3|S4R2F3_MOUSE Ankyrin-2 OS=Mus musculus OX=10090 GN=Ank2 PE=1 SV=3;tr|S4R1J9|S4R1J9_MOUSE Ankyrin	8011.4	6405.51	6829.4	8425.84	8665.88	5172.59	5874.52	6894.02	6659.14
CUGBP Elav-like family member 1	Celf1	sp|P28659|CELF1_MOUSE CUGBP Elav-like family member 1 OS=Mus musculus OX=10090 GN=Celf1 PE=1 SV=2;tr|A0A0R4J0T5|A0A0R4J0T5_MOUSE CUGBP Elav-like family member 1 OS=Mus musculus OX=10090 GN=Celf1 PE=1 SV=1	10130	9356.4	13267	6739.86	8625.63	5815.79	14772.1	11400.6	14060.5
Myosin-10	Myh10	sp|Q61879|MYH10_MOUSE Myosin-10 OS=Mus musculus OX=10090 GN=Myh10 PE=1 SV=2;tr|Q5SV64|Q5SV64_MOUSE Myosin-10 OS=Mus musculus OX=10090 GN=Myh10 PE=1 SV=1;tr|Q3UH59|Q3UH59_MOUSE Myosin-10 OS=Mus musculus OX=10090 GN=Myh10 PE=1 SV=1	5148.5	6005.02	6523.28	10699.6	8625.63	6425.39	3601.34	7932.81	9702.55
28 kDa heat- and acid-stable phosphoprotein	Pdap1	sp|Q3UHX2|HAP28_MOUSE 28 kDa heat- and acid-stable phosphoprotein OS=Mus musculus OX=10090 GN=Pdap1 PE=1 SV=1	18916	20774.9	15447.1	9160.83	8594.32	13214.9	18674.5	16964.2	16324.6
Kin of IRRE-like protein 1	Kirrel	sp|Q80W68|KIRR1_MOUSE Kin of IRRE-like protein 1 OS=Mus musculus OX=10090 GN=Kirrel1 PE=1 SV=1	18230	14145.5	13315.4	8581.13	8569.73	13509.4	13828.8	16034.7	18601.9
Dynamin-1-like protein	Dnm1l	sp|Q8K1M6|DNM1L_MOUSE Dynamin-1-like protein OS=Mus musculus OX=10090 GN=Dnm1l PE=1 SV=2;tr|E9PUD2|E9PUD2_MOUSE Dynamin-1-like protein OS=Mus musculus OX=10090 GN=Dnm1l PE=1 SV=1	9656.6	8588.23	10650.8	15907.3	8568.24	8130.69	6713.48	5403.94	5524.74
Phenylalanine--tRNA ligase alpha subunit	Farsa	sp|Q8C0C7|SYFA_MOUSE Phenylalanine--tRNA ligase alpha subunit OS=Mus musculus OX=10090 GN=Farsa PE=1 SV=1;tr|E9PWY9|E9PWY9_MOUSE Phenylalanine--tRNA ligase alpha subunit OS=Mus musculus OX=10090 GN=Farsa PE=1 SV=1	5416.4	7229.04	3162.19	12649.6	8443.76	4532.82	3619.9	4965.59	3455.64
Peptidyl-prolyl cis-trans isomerase D	Ppid	sp|Q9CR16|PPID_MOUSE Peptidyl-prolyl cis-trans isomerase D OS=Mus musculus OX=10090 GN=Ppid PE=1 SV=3	8377.3	8999.04	8894.51	5381.67	8422.14	5893.55	6685.57	6140.26	5695.03
Platelet-activating factor acetylhydrolase IB subunit alpha	Pafah1b1	sp|P63005|LIS1_MOUSE Platelet-activating factor acetylhydrolase IB subunit alpha OS=Mus musculus OX=10090 GN=Pafah1b1 PE=1 SV=2;tr|Q5SW16|Q5SW16_MOUSE Platelet-activating factor acetylhydrolase IB subunit alpha (Fragment) OS=Mus musculus OX=10090 GN=Pafah1	4545.3	4843.77	6078.21	13867.7	8396.8	8463.89	5644.51	7389.56	6254.12
Histone H1.5	Hist1h1b	sp|P43276|H15_MOUSE Histone H1.5 OS=Mus musculus OX=10090 GN=H1-5 PE=1 SV=2	9246.3	10777	9120.24	8690.39	8361.76	13574.7	13271.3	9627.55	8300.99
Aldose reductase-related protein 2;Aldose reductase-related protein 1	Akr1b10;Akr1b8;Akr1b7	tr|D3Z494|D3Z494_MOUSE Aldo-keto reductase family 1, member B10 (aldose reductase) OS=Mus musculus OX=10090 GN=Akr1b10 PE=1 SV=1;tr|G5E895|G5E895_MOUSE Aldo-keto reductase family 1, member B10 (aldose reductase) OS=Mus musculus OX=10090 GN=Akr1b10 PE=1 SV=	5130.9	4226.67	5398.36	13210.6	8336.42	6845	3466.51	3798.53	5088.14
Reelin	Reln	sp|Q60841|RELN_MOUSE Reelin OS=Mus musculus OX=10090 GN=Reln PE=1 SV=3	2643.9	2693.42	3949.85	5042.3	8334.93	6655.87	3099.72	3808.88	3827.8
DnaJ homolog subfamily C member 5	Dnajc5	sp|P60904|DNJC5_MOUSE DnaJ homolog subfamily C member 5 OS=Mus musculus OX=10090 GN=Dnajc5 PE=1 SV=1;tr|A2AUE1|A2AUE1_MOUSE DnaJ homolog subfamily C member 5 (Fragment) OS=Mus musculus OX=10090 GN=Dnajc5 PE=1 SV=1;tr|G5E8T0|G5E8T0_MOUSE DnaJ homolog subfam	7110.9	8080.76	7454.42	4312.77	8276.04	5233.86	9377.33	8938.85	8187.89
Acetyl-CoA acetyltransferase, cytosolic	Acat2;Acat3	sp|Q8CAY6|THIC_MOUSE Acetyl-CoA acetyltransferase, cytosolic OS=Mus musculus OX=10090 GN=Acat2 PE=1 SV=2;tr|Q80X81|Q80X81_MOUSE Acetyl-Coenzyme A acetyltransferase 3 OS=Mus musculus OX=10090 GN=Acat3 PE=1 SV=1;tr|G3XA25|G3XA25_MOUSE Acetyl-CoA acetyltransf	8004.4	9093.51	7865.42	12691.1	8275.3	10348.5	6122.26	5091.29	5450.91
Coxsackievirus and adenovirus receptor homolog	Cxadr	sp|P97792|CXAR_MOUSE Coxsackievirus and adenovirus receptor homolog OS=Mus musculus OX=10090 GN=Cxadr PE=1 SV=1	7501.5	7474.43	4339.34	2557.6	8243.25	4801.39	6922.28	6147.7	4323.34
Clathrin light chain B	Cltb	sp|Q6IRU5|CLCB_MOUSE Clathrin light chain B OS=Mus musculus OX=10090 GN=Cltb PE=1 SV=1;tr|F7BHJ0|F7BHJ0_MOUSE Clathrin light chain (Fragment) OS=Mus musculus OX=10090 GN=Cltb PE=1 SV=1	13607	10624.7	11451.5	7460.18	8226.1	10673	18755.5	18911.6	19769.2
Ras-related protein Rab-1A	Rab1A;Rab1	sp|P62821|RAB1A_MOUSE Ras-related protein Rab-1A OS=Mus musculus OX=10090 GN=Rab1A PE=1 SV=3;tr|Q5SW87|Q5SW87_MOUSE RAB1A, member RAS oncogene family OS=Mus musculus OX=10090 GN=Rab1a PE=1 SV=1;tr|Q5SW88|Q5SW88_MOUSE RAB1A, member RAS oncogene family OS=Mu	17364	18808	16661.4	7570.96	8208.21	9228.76	11925.2	12788.6	15172.2
Leucine-rich repeat-containing protein 16A	Lrrc16a	sp|Q6EDY6|CARL1_MOUSE F-actin-uncapping protein LRRC16A OS=Mus musculus OX=10090 GN=Carmil1 PE=1 SV=2;tr|F7AI27|F7AI27_MOUSE F-actin-uncapping protein LRRC16A (Fragment) OS=Mus musculus OX=10090 GN=Carmil1 PE=1 SV=1;tr|D3Z030|D3Z030_MOUSE F-actin-uncapping	6403	7074.01	7982.54	8805.22	8181.38	8079.2	7498.98	10007.3	9301.8
Eukaryotic translation initiation factor 3 subunit F	Eif3f	sp|Q9DCH4|EIF3F_MOUSE Eukaryotic translation initiation factor 3 subunit F OS=Mus musculus OX=10090 GN=Eif3f PE=1 SV=2	5601.5	8017.05	8687.42	10557	8173.93	6797.74	10152.5	8851.22	13921.8
Eukaryotic translation initiation factor 4H	Eif4h	sp|Q9WUK2|IF4H_MOUSE Eukaryotic translation initiation factor 4H OS=Mus musculus OX=10090 GN=Eif4h PE=1 SV=3	17970	12828.9	12169.7	5921.91	8140.38	8104.51	12452.2	10213.6	12548.4
SUMO-activating enzyme subunit 2	Uba2	sp|Q9Z1F9|SAE2_MOUSE SUMO-activating enzyme subunit 2 OS=Mus musculus OX=10090 GN=Uba2 PE=1 SV=1;tr|H3BJQ2|H3BJQ2_MOUSE SUMO-activating enzyme subunit 2 (Fragment) OS=Mus musculus OX=10090 GN=Uba2 PE=1 SV=1	3726.3	2950.45	3878.51	9344.96	8121	8317.35	4929.07	4832.18	3665.41
cAMP-dependent protein kinase catalytic subunit alpha;cAMP-dependent protein kinase catalytic subunit beta	Prkaca;Prkacb	sp|P05132|KAPCA_MOUSE cAMP-dependent protein kinase catalytic subunit alpha OS=Mus musculus OX=10090 GN=Prkaca PE=1 SV=3;sp|P68181|KAPCB_MOUSE cAMP-dependent protein kinase catalytic subunit beta OS=Mus musculus OX=10090 GN=Prkacb PE=1 SV=2;tr|H6TMF5|H6TMF	7405.8	6310.46	7124.34	8787.52	8116.53	3910.25	2872.92	4073.47	3484.37
Signal recognition particle 9 kDa protein	Srp9	sp|P49962|SRP09_MOUSE Signal recognition particle 9 kDa protein OS=Mus musculus OX=10090 GN=Srp9 PE=1 SV=2	12970	12713.9	20541.4	8330.74	8051.68	6297.72	11481.2	14847.6	30751.6
Spectrin alpha chain, non-erythrocytic 1	Sptan1	sp|P16546|SPTN1_MOUSE Spectrin alpha chain, non-erythrocytic 1 OS=Mus musculus OX=10090 GN=Sptan1 PE=1 SV=4;tr|E9Q447|E9Q447_MOUSE Spectrin alpha chain, non-erythrocytic 1 OS=Mus musculus OX=10090 GN=Sptan1 PE=1 SV=1;tr|A3KGU5|A3KGU5_MOUSE Spectrin alpha c	9244.9	8647.55	12030.2	8511.33	8048.7	13322.5	9734.21	8479.96	10888.6
Solute carrier family 15 member 2	Slc15a2	sp|Q9ES07|S15A2_MOUSE Solute carrier family 15 member 2 OS=Mus musculus OX=10090 GN=Slc15a2 PE=1 SV=1;tr|E9PYQ9|E9PYQ9_MOUSE Solute carrier family 15 member 2 OS=Mus musculus OX=10090 GN=Slc15a2 PE=1 SV=1;tr|E9QMN8|E9QMN8_MOUSE Solute carrier family 15 mem	4134.4	4725.06	5604.39	916.437	8034.54	2459.77	4296.26	4022.66	6754.31
ATP-dependent 6-phosphofructokinase, muscle type	Pfkm	sp|P47857|PFKAM_MOUSE ATP-dependent 6-phosphofructokinase, muscle type OS=Mus musculus OX=10090 GN=Pfkm PE=1 SV=3	4061.4	3956.53	5440.42	8479.46	8021.87	6914.47	5663.21	5799.19	4850.85
F-actin-capping protein subunit beta	Capzb	sp|P47757|CAPZB_MOUSE F-actin-capping protein subunit beta OS=Mus musculus OX=10090 GN=Capzb PE=1 SV=3;tr|F7CAZ6|F7CAZ6_MOUSE F-actin-capping protein subunit beta (Fragment) OS=Mus musculus OX=10090 GN=Capzb PE=1 SV=1;tr|A2AMW0|A2AMW0_MOUSE F-actin-capping	7868.3	9069.34	11060.2	6764.14	8007.7	6104.63	11475.9	8646.29	12272.7
Alpha-actinin-4;Alpha-actinin-1	Actn4;Actn1	sp|P57780|ACTN4_MOUSE Alpha-actinin-4 OS=Mus musculus OX=10090 GN=Actn4 PE=1 SV=1;tr|A0A1L1SV25|A0A1L1SV25_MOUSE Alpha-actinin-4 OS=Mus musculus OX=10090 GN=Actn4 PE=1 SV=1;sp|Q7TPR4|ACTN1_MOUSE Alpha-actinin-1 OS=Mus musculus OX=10090 GN=Actn1 PE=1 SV=1;t	9447.2	12507.4	12815	9906.44	7989.81	17300.7	11618.7	14564.4	11214.2
TFG protein	Tfg	tr|Q9Z1A1|Q9Z1A1_MOUSE TFG protein OS=Mus musculus OX=10090 GN=Tfg PE=1 SV=1;tr|B8JJG9|B8JJG9_MOUSE Trk-fused gene (Fragment) OS=Mus musculus OX=10090 GN=Tfg PE=1 SV=1;tr|B8JJG7|B8JJG7_MOUSE Trk-fused gene (Fragment) OS=Mus musculus OX=10090 GN=Tfg PE=1 SV	14212	13992.5	16367	6924.49	7979.38	7758.44	8675.42	8864.49	11881.3
NEDD8	Nedd8	sp|P29595|NEDD8_MOUSE NEDD8 OS=Mus musculus OX=10090 GN=Nedd8 PE=1 SV=2	12182	11522.5	9526.45	5456.54	7975.65	10831.7	12072.9	12350.5	10555.7
BAG family molecular chaperone regulator 5	Bag5	sp|Q8CI32|BAG5_MOUSE BAG family molecular chaperone regulator 5 OS=Mus musculus OX=10090 GN=Bag5 PE=1 SV=1	18679	17538.9	15588.7	10425.9	7954.04	9609.66	18064.6	23335	18659.9
Cytoplasmic protein NCK2	Nck2	sp|O55033|NCK2_MOUSE Cytoplasmic protein NCK2 OS=Mus musculus OX=10090 GN=Nck2 PE=1 SV=1;tr|A0A087WQT7|A0A087WQT7_MOUSE Cytoplasmic protein NCK2 (Fragment) OS=Mus musculus OX=10090 GN=Nck2 PE=4 SV=1;tr|A0A0J9YUK4|A0A0J9YUK4_MOUSE Cytoplasmic protein NCK2 (	13813	15793.9	13632.2	10072.4	7930.18	11022.1	20135.8	18821.3	17927.1
Eukaryotic translation initiation factor 4 gamma 1	Eif4g1	sp|Q6NZJ6|IF4G1_MOUSE Eukaryotic translation initiation factor 4 gamma 1 OS=Mus musculus OX=10090 GN=Eif4g1 PE=1 SV=1;tr|A0A0J9YUS5|A0A0J9YUS5_MOUSE Eukaryotic translation initiation factor 4 gamma 1 OS=Mus musculus OX=10090 GN=Eif4g1 PE=1 SV=1;tr|E9PVC6|E	10163	10353.8	10441.6	7118.23	7921.24	8119.05	7687.82	6707.24	10042.3
E3 ubiquitin-protein ligase pellino homolog 2	Peli2	sp|Q8BST6|PELI2_MOUSE E3 ubiquitin-protein ligase pellino homolog 2 OS=Mus musculus OX=10090 GN=Peli2 PE=1 SV=2;tr|E9QPQ6|E9QPQ6_MOUSE E3 ubiquitin-protein ligase pellino homolog OS=Mus musculus OX=10090 GN=Peli2 PE=1 SV=1	10684	7126.81	7438.45	3602.16	7914.53	3943.32	4725.72	6476.55	4917.85
Long-chain-fatty-acid--CoA ligase ACSBG1	Acsbg1	sp|Q99PU5|ACBG1_MOUSE Long-chain-fatty-acid--CoA ligase ACSBG1 OS=Mus musculus OX=10090 GN=Acsbg1 PE=1 SV=1;tr|D3Z1Z2|D3Z1Z2_MOUSE Long-chain-fatty-acid--CoA ligase ACSBG1 (Fragment) OS=Mus musculus OX=10090 GN=Acsbg1 PE=1 SV=1;tr|D3Z2G8|D3Z2G8_MOUSE Long-	14120	15036.7	11538.9	10209.9	7913.78	6132.58	11081.8	10908.4	11868.1
V-type proton ATPase subunit B, brain isoform	Atp6v1b2	sp|P62814|VATB2_MOUSE V-type proton ATPase subunit B, brain isoform OS=Mus musculus OX=10090 GN=Atp6v1b2 PE=1 SV=1	4199.5	3692.69	4725.91	6739.36	7894.4	7529.46	6597.92	5388.1	4038.29
Integrin beta	Itgb8	sp|Q0VBD0|ITB8_MOUSE Integrin beta-8 OS=Mus musculus OX=10090 GN=Itgb8 PE=1 SV=1	12700	12791.5	13180.2	6531.45	7892.17	5454.99	13672.5	13452.5	14894
ADP-ribosylation factor-like protein 8A;ADP-ribosylation factor-like protein 8B	Arl8a;Arl8b	sp|Q8VEH3|ARL8A_MOUSE ADP-ribosylation factor-like protein 8A OS=Mus musculus OX=10090 GN=Arl8a PE=1 SV=1;tr|F6QKK2|F6QKK2_MOUSE ADP-ribosylation factor-like protein 8A (Fragment) OS=Mus musculus OX=10090 GN=Arl8a PE=1 SV=1;sp|Q9CQW2|ARL8B_MOUSE ADP-ribosy	8966.8	7685.32	8908.36	8144.59	7892.17	11500	7566.68	8991.08	7527.22
UDP-glucuronic acid decarboxylase 1	Uxs1	sp|Q91XL3|UXS1_MOUSE UDP-glucuronic acid decarboxylase 1 OS=Mus musculus OX=10090 GN=Uxs1 PE=1 SV=1;tr|G5E8H4|G5E8H4_MOUSE UDP-glucuronic acid decarboxylase 1 OS=Mus musculus OX=10090 GN=Uxs1 PE=4 SV=1;tr|D3Z411|D3Z411_MOUSE UDP-glucuronic acid decarboxyla	2454.5	4182.15	3252.16	14793.9	7851.92	6533.4	1379.6	3095.49	3958.61
Collagen alpha-1(I) chain	Col1a1	sp|P11087|CO1A1_MOUSE Collagen alpha-1(I) chain OS=Mus musculus OX=10090 GN=Col1a1 PE=1 SV=4	14218	12191.1	10161.6	7603.84	7850.43	12217.7	13519.9	16044.4	8809.29
Toll-interacting protein	Tollip	sp|Q9QZ06|TOLIP_MOUSE Toll-interacting protein OS=Mus musculus OX=10090 GN=Tollip PE=1 SV=1;tr|F7AT44|F7AT44_MOUSE Toll-interacting protein OS=Mus musculus OX=10090 GN=Tollip PE=1 SV=2;tr|A9JEI5|A9JEI5_MOUSE Toll-interacting protein OS=Mus musculus OX=1009	12637	13034.7	11639.5	6528.92	7843.72	7816.1	11829	12215.9	11763.9
N-alpha-acetyltransferase 50	Naa50	sp|Q6PGB6|NAA50_MOUSE N-alpha-acetyltransferase 50 OS=Mus musculus OX=10090 GN=Naa50 PE=1 SV=1	4526.9	4485.24	3943.62	8177.97	7825.08	3633.05	5885.27	3816.41	5282.76
SH3 domain-binding protein 4	Sh3bp4	sp|Q921I6|SH3B4_MOUSE SH3 domain-binding protein 4 OS=Mus musculus OX=10090 GN=Sh3bp4 PE=1 SV=1	18502	15074.8	12313.5	9541.73	7807.94	13195.5	17509.1	14926.4	11041
Small ubiquitin-related modifier 2;Small ubiquitin-related modifier 3;Small ubiquitin-related modifier	Sumo2;Sumo3	sp|P61957|SUMO2_MOUSE Small ubiquitin-related modifier 2 OS=Mus musculus OX=10090 GN=Sumo2 PE=1 SV=1;sp|Q9Z172|SUMO3_MOUSE Small ubiquitin-related modifier 3 OS=Mus musculus OX=10090 GN=Sumo3 PE=1 SV=1;tr|G3UZX6|G3UZX6_MOUSE Small ubiquitin-related modifie	10302	6752.17	8563.9	6334.68	7789.3	8988.06	11064.5	8418.88	7315.11
Death-associated protein kinase 1	Dapk1	sp|Q80YE7|DAPK1_MOUSE Death-associated protein kinase 1 OS=Mus musculus OX=10090 GN=Dapk1 PE=1 SV=3	14292	13872.4	9635.06	8202.26	7782.6	8557.17	13820.8	14251.9	17918.2
Putative helicase MOV-10	Mov10	sp|P23249|MOV10_MOUSE Putative helicase MOV-10 OS=Mus musculus OX=10090 GN=Mov10 PE=1 SV=2;tr|D3Z3E8|D3Z3E8_MOUSE Putative helicase MOV-10 OS=Mus musculus OX=10090 GN=Mov10 PE=1 SV=1;tr|E9PW39|E9PW39_MOUSE Putative helicase MOV-10 OS=Mus musculus OX=10090	23296	20159.8	22119.4	10768.4	7775.89	11318.4	18234.9	17370.5	20904.4
Septin-9	sept9	sp|Q80UG5|SEPT9_MOUSE Septin-9 OS=Mus musculus OX=10090 GN=Septin9 PE=1 SV=1;tr|A8Y5D3|A8Y5D3_MOUSE Septin-9 (Fragment) OS=Mus musculus OX=10090 GN=Septin9 PE=1 SV=1;tr|A2A6U5|A2A6U5_MOUSE Septin-9 (Fragment) OS=Mus musculus OX=10090 GN=Septin9 PE=1 SV=1;t	2021.1	2133.14	3199.72	12412.4	7775.89	4055.38	1168.15	1494.41	1044.56
Disco-interacting protein 2 homolog A	Dip2a	sp|Q8BWT5|DIP2A_MOUSE Disco-interacting protein 2 homolog A OS=Mus musculus OX=10090 GN=Dip2a PE=1 SV=3;tr|D3Z7D3|D3Z7D3_MOUSE Disco-interacting protein 2 homolog A OS=Mus musculus OX=10090 GN=Dip2a PE=1 SV=1;tr|F8WI56|F8WI56_MOUSE Disco-interacting protei	9874.7	9188.7	7887.25	10170	7763.96	9685.48	11659	10140.1	10357.7
Microtubule-associated protein RP/EB family member 1	Mapre1	sp|Q61166|MARE1_MOUSE Microtubule-associated protein RP/EB family member 1 OS=Mus musculus OX=10090 GN=Mapre1 PE=1 SV=3	10419	7037.55	9727.69	8970.63	7740.85	10317.7	6070.62	8404.18	8559.62
Golgi apparatus protein 1	Glg1	sp|Q61543|GSLG1_MOUSE Golgi apparatus protein 1 OS=Mus musculus OX=10090 GN=Glg1 PE=1 SV=1;tr|F8WHM5|F8WHM5_MOUSE Golgi apparatus protein 1 (Fragment) OS=Mus musculus OX=10090 GN=Glg1 PE=1 SV=1	14134	13039.1	15219.2	9567.53	7708.06	11529.1	12270.5	11398	10284.7
BTB/POZ domain-containing protein 17	Btbd17	sp|Q9DB72|BTBDH_MOUSE BTB/POZ domain-containing protein 17 OS=Mus musculus OX=10090 GN=Btbd17 PE=1 SV=1	6574.6	6743.75	6180.43	12278.3	7699.86	8742.95	6641.04	6502.58	6838.82
WD repeat-containing protein 6	Wdr6	sp|Q99ME2|WDR6_MOUSE WD repeat-containing protein 6 OS=Mus musculus OX=10090 GN=Wdr6 PE=1 SV=1	7539.6	6300.72	6082.47	11926.3	7663.33	5954.83	7474.28	9940.91	7649.71
Raftlin-2	Rftn2	sp|Q8CHX7|RFTN2_MOUSE Raftlin-2 OS=Mus musculus OX=10090 GN=Rftn2 PE=1 SV=3	12203	10454.1	10822.3	5902.18	7599.98	11512.4	12263.4	19904.8	14180.8
LIM and SH3 domain protein 1	Lasp1	sp|Q61792|LASP1_MOUSE LIM and SH3 domain protein 1 OS=Mus musculus OX=10090 GN=Lasp1 PE=1 SV=1;tr|A2A6H1|A2A6H1_MOUSE LIM and SH3 domain protein 1 (Fragment) OS=Mus musculus OX=10090 GN=Lasp1 PE=1 SV=1;tr|A2A6G6|A2A6G6_MOUSE LIM and SH3 domain protein 1 (F	17891	19215.1	24941.1	9340.4	7585.81	9524.13	19294.2	24549.5	35464.6
Rho GDP-dissociation inhibitor 1	Arhgdia	sp|Q99PT1|GDIR1_MOUSE Rho GDP-dissociation inhibitor 1 OS=Mus musculus OX=10090 GN=Arhgdia PE=1 SV=3	14238	12326.5	13400.1	5211.71	7579.85	10874	10376.9	12367.3	9814.8
Ubiquitin carboxyl-terminal hydrolase 5;Ubiquitin carboxyl-terminal hydrolase	Usp5	sp|P56399|UBP5_MOUSE Ubiquitin carboxyl-terminal hydrolase 5 OS=Mus musculus OX=10090 GN=Usp5 PE=1 SV=1;tr|Q3U4W8|Q3U4W8_MOUSE Ubiquitin carboxyl-terminal hydrolase OS=Mus musculus OX=10090 GN=Usp5 PE=1 SV=1	7841.3	8631.44	8714.57	12872.7	7570.16	7566.14	10057.2	7159.67	12210.8
Creatine kinase M-type	Ckm	sp|P07310|KCRM_MOUSE Creatine kinase M-type OS=Mus musculus OX=10090 GN=Ckm PE=1 SV=1;tr|A0A0J9YKD4|A0A0J9YKD4_MOUSE Creatine kinase M-type OS=Mus musculus OX=10090 GN=Ckm PE=1 SV=1	2878.6	4495.64	5901.46	3094.2	7539.6	1797.79	3749.98	4003.27	3550.82
Matrix metalloproteinase-15	Mmp15	sp|O54732|MMP15_MOUSE Matrix metalloproteinase-15 OS=Mus musculus OX=10090 GN=Mmp15 PE=2 SV=1	11595	10328.9	10673.2	5078.67	7531.4	4807.3	5723.23	9172.55	9378.62
Eukaryotic translation initiation factor 5	Eif5	sp|P59325|IF5_MOUSE Eukaryotic translation initiation factor 5 OS=Mus musculus OX=10090 GN=Eif5 PE=1 SV=1;tr|A0A1Y7VKT5|A0A1Y7VKT5_MOUSE Eukaryotic translation initiation factor 5 (Fragment) OS=Mus musculus OX=10090 GN=Eif5 PE=1 SV=1;tr|Q8BVV6|Q8BVV6_MOUSE	10006	8191.33	7363.38	12285.4	7527.67	7366.26	7196.95	6698.38	5966.04
Protein ITFG3	Itfg3	sp|Q8C0Z1|F234A_MOUSE Protein FAM234A OS=Mus musculus OX=10090 GN=Fam234a PE=1 SV=1;tr|F6SQM4|F6SQM4_MOUSE Protein FAM234A OS=Mus musculus OX=10090 GN=Fam234a PE=1 SV=2	10316	11094.1	7744.03	7776.33	7449.63	13695.5	13853.9	14069.5	12648.7
Bone morphogenetic protein 1	Bmp1	sp|P98063|BMP1_MOUSE Bone morphogenetic protein 1 OS=Mus musculus OX=10090 GN=Bmp1 PE=1 SV=2	4355.8	3894.14	4267.1	7426.8	7445.16	5263.14	5798.88	4672.49	5046.74
Charged multivesicular body protein 1a	Chmp1a	sp|Q921W0|CHM1A_MOUSE Charged multivesicular body protein 1a OS=Mus musculus OX=10090 GN=Chmp1a PE=1 SV=1	23065	21236.2	17197	8750.59	7404.91	8770.45	25492.6	26285.4	26424.9
Dedicator of cytokinesis protein 1;Dedicator of cytokinesis protein 5	Dock1;Dock5	sp|Q8BUR4|DOCK1_MOUSE Dedicator of cytokinesis protein 1 OS=Mus musculus OX=10090 GN=Dock1 PE=1 SV=3;sp|B2RY04|DOCK5_MOUSE Dedicator of cytokinesis protein 5 OS=Mus musculus OX=10090 GN=Dock5 PE=1 SV=2;tr|A0A1B0GSI1|A0A1B0GSI1_MOUSE Dedicator of cytokinesi	2334.4	3860.02	3405.76	10940.9	7373.08	8384	3579.57	3489.23	1453.89
Ras-related protein Ral-A	Rala	sp|P63321|RALA_MOUSE Ras-related protein Ral-A OS=Mus musculus OX=10090 GN=Rala PE=1 SV=1;tr|A0A1Y7VL93|A0A1Y7VL93_MOUSE Ras-related protein Ral-A (Fragment) OS=Mus musculus OX=10090 GN=Rala PE=1 SV=1	17414	16817.6	10600.3	7705.52	7348.11	12245.1	11723.8	17536	14409.1
Transmembrane protein 2	Tmem2	sp|Q5FWI3|CEIP2_MOUSE Cell surface hyaluronidase OS=Mus musculus OX=10090 GN=Cemip2 PE=1 SV=1	13430	14614.9	13532.6	7127.34	7338.87	9446.54	8529.02	13316.2	11821.1
Tetraspanin;Tetraspanin-9	Tspan9	tr|A0A0J9YTS4|A0A0J9YTS4_MOUSE Tetraspanin (Fragment) OS=Mus musculus OX=10090 GN=Tspan9 PE=1 SV=1;tr|D3YXN7|D3YXN7_MOUSE Tetraspanin (Fragment) OS=Mus musculus OX=10090 GN=Tspan9 PE=1 SV=2;sp|Q8BJU2|TSN9_MOUSE Tetraspanin-9 OS=Mus musculus OX=10090 GN=Tsp	987.95	1670.85	1707.51	1316.1	7327.84	1162.7	1515.04	0	1694.89
Ras-related protein Rab-18	Rab18	sp|P35293|RAB18_MOUSE Ras-related protein Rab-18 OS=Mus musculus OX=10090 GN=Rab18 PE=1 SV=2;tr|A0A3Q4EI12|A0A3Q4EI12_MOUSE Ras-related protein Rab-18 OS=Mus musculus OX=10090 GN=Rab18 PE=1 SV=1;tr|A0A3Q4EIF7|A0A3Q4EIF7_MOUSE Ras-related protein Rab-18 OS=	8373.2	9025.41	10558.2	5976.54	7319.49	7933.1	8288.81	10179.9	6883.63
Glyoxylate reductase/hydroxypyruvate reductase	Grhpr	sp|Q91Z53|GRHPR_MOUSE Glyoxylate reductase/hydroxypyruvate reductase OS=Mus musculus OX=10090 GN=Grhpr PE=1 SV=1;tr|D6REG4|D6REG4_MOUSE Glyoxylate reductase/hydroxypyruvate reductase OS=Mus musculus OX=10090 GN=Grhpr PE=1 SV=1	5954.9	6213.29	5638.99	14268.8	7255.46	5978.37	4677.29	3507.03	4115.16
Laminin subunit beta-2	Lamb2	sp|Q61292|LAMB2_MOUSE Laminin subunit beta-2 OS=Mus musculus OX=10090 GN=Lamb2 PE=1 SV=2	7492.8	7135.67	6005.81	5368.01	7233.17	13629.3	10287.2	9264.61	13859.9
Serine/threonine-protein phosphatase 6 catalytic subunit;Serine/threonine-protein phosphatase 6 catalytic subunit, N-terminally processed	Ppp6c	sp|Q9CQR6|PPP6_MOUSE Serine/threonine-protein phosphatase 6 catalytic subunit OS=Mus musculus OX=10090 GN=Ppp6c PE=1 SV=1;tr|A0A0N4SVL9|A0A0N4SVL9_MOUSE Serine/threonine-protein phosphatase OS=Mus musculus OX=10090 GN=Ppp6c PE=1 SV=1	1347.9	1214.79	1945.96	4509.19	7225.72	2110.35	3792.13	1086.77	1778.42
60S ribosomal protein L18	Rpl18	sp|P35980|RL18_MOUSE 60S ribosomal protein L18 OS=Mus musculus OX=10090 GN=Rpl18 PE=1 SV=3;tr|A0A1B0GSF7|A0A1B0GSF7_MOUSE 60S ribosomal protein L18 OS=Mus musculus OX=10090 GN=Rpl18 PE=1 SV=1;tr|A0A1B0GQU8|A0A1B0GQU8_MOUSE 60S ribosomal protein L18 OS=Mus	13375	16058.3	13600.2	11242.9	7120.54	23316.6	8878.78	9946.22	6668.1
Protein HEG homolog 1	Heg1	sp|E9Q7X6|HEG1_MOUSE Protein HEG homolog 1 OS=Mus musculus OX=10090 GN=Heg1 PE=1 SV=1;tr|A0A338P6D4|A0A338P6D4_MOUSE Protein HEG homolog 1 OS=Mus musculus OX=10090 GN=Heg1 PE=1 SV=1;tr|E9Q440|E9Q440_MOUSE Protein HEG homolog 1 OS=Mus musculus OX=10090 GN=H	15743	14099.4	14935.5	6816.75	7095.57	7325.26	18321.4	16929.6	19261.3
Chromobox protein homolog 3	Cbx3	sp|P23198|CBX3_MOUSE Chromobox protein homolog 3 OS=Mus musculus OX=10090 GN=Cbx3 PE=1 SV=2;tr|D3Z1A9|D3Z1A9_MOUSE Chromobox protein homolog 3 OS=Mus musculus OX=10090 GN=Cbx3 PE=1 SV=1;tr|D3Z313|D3Z313_MOUSE Chromobox protein homolog 3 (Fragment) OS=Mus m	3485.9	2119.67	5639.53	6298.26	7087.67	7348.45	5310.94	3459.49	4462.47
Bifunctional purine biosynthesis protein PURH;Phosphoribosylaminoimidazolecarboxamide formyltransferase;IMP cyclohydrolase	Atic	sp|Q9CWJ9|PUR9_MOUSE Bifunctional purine biosynthesis protein ATIC OS=Mus musculus OX=10090 GN=Atic PE=1 SV=2	5425.1	5389.54	7457.61	9487.6	7076.42	4300.67	1788.32	2027.4	4255.53
Tryptophan--tRNA ligase, cytoplasmic;T1-TrpRS;T2-TrpRS	Wars	sp|P32921|SYWC_MOUSE Tryptophan--tRNA ligase, cytoplasmic OS=Mus musculus OX=10090 GN=Wars1 PE=1 SV=2	3210.1	3175.55	3734.93	13403.3	7060.54	3375.77	5619.95	2478.68	3605.49
Nuclear cap-binding protein subunit 1	Ncbp1	sp|Q3UYV9|NCBP1_MOUSE Nuclear cap-binding protein subunit 1 OS=Mus musculus OX=10090 GN=Ncbp1 PE=1 SV=2	0	2095.94	2562.94	10034.9	7052.79	2547.41	1162.18	1239.47	2816.74
Glucose-6-phosphate 1-dehydrogenase X;Glucose-6-phosphate 1-dehydrogenase	G6pdx	sp|Q00612|G6PD1_MOUSE Glucose-6-phosphate 1-dehydrogenase X OS=Mus musculus OX=10090 GN=G6pdx PE=1 SV=3;tr|A3KG36|A3KG36_MOUSE Glucose-6-phosphate 1-dehydrogenase (Fragment) OS=Mus musculus OX=10090 GN=G6pdx PE=1 SV=1	4159.9	5895.4	6290.63	7350.41	7045.11	3825.26	4871.71	4559.19	5602.85
Clustered mitochondria protein homolog	Cluh	sp|Q5SW19|CLU_MOUSE Clustered mitochondria protein homolog OS=Mus musculus OX=10090 GN=Cluh PE=1 SV=2;tr|Z4YLI8|Z4YLI8_MOUSE Clustered mitochondria protein homolog OS=Mus musculus OX=10090 GN=Cluh PE=1 SV=1;tr|A0A0R4J140|A0A0R4J140_MOUSE Clustered mitochon	6411	4593.11	5205.42	13862.1	7018.72	5630.81	6801.41	5496	4290.48
Tax1-binding protein 1 homolog	Tax1bp1	sp|Q3UKC1|TAXB1_MOUSE Tax1-binding protein 1 homolog OS=Mus musculus OX=10090 GN=Tax1bp1 PE=1 SV=2	30300	29537.4	26339.6	12023.9	7016.78	13603.8	10996.5	8655.41	9065.36
Eukaryotic initiation factor 4A-III;Eukaryotic initiation factor 4A-III, N-terminally processed	Eif4a3;Gm8994	sp|Q91VC3|IF4A3_MOUSE Eukaryotic initiation factor 4A-III OS=Mus musculus OX=10090 GN=Eif4a3 PE=1 SV=3;tr|A0A0N4SVP8|A0A0N4SVP8_MOUSE Eukaryotic translation initiation factor 4A3-like 2 OS=Mus musculus OX=10090 GN=Eif4a3l2 PE=3 SV=1;tr|E9PV04|E9PV04_MOUSE	4712.4	5045.22	4573.43	8710.63	7003.52	8189.85	4444.62	4307.26	5331.41
Protein tyrosine phosphatase type IVA 2	Ptp4a2	sp|O70274|TP4A2_MOUSE Protein tyrosine phosphatase type IVA 2 OS=Mus musculus OX=10090 GN=Ptp4a2 PE=1 SV=1	2256.8	2175.84	1686.85	1200.87	6951.27	0	0	1994.29	1648.63
60S ribosomal protein L13a	Rpl13a	sp|P19253|RL13A_MOUSE 60S ribosomal protein L13a OS=Mus musculus OX=10090 GN=Rpl13a PE=1 SV=4;tr|A0A1B0GSC2|A0A1B0GSC2_MOUSE 60S ribosomal protein L13a (Fragment) OS=Mus musculus OX=10090 GN=Rpl13a PE=1 SV=1;tr|A0A1B0GQW6|A0A1B0GQW6_MOUSE 60S ribosomal pro	9498.2	13154.8	10539	8991.88	6931.89	14499.6	12590.4	10728.7	10013.3
Cell division control protein 42 homolog	Cdc42	sp|P60766|CDC42_MOUSE Cell division control protein 42 homolog OS=Mus musculus OX=10090 GN=Cdc42 PE=1 SV=2	10524	14708.7	14341.3	9719.28	6925.1	8298.83	9224.08	12786.9	15498.3
Proprotein convertase subtilisin/kexin type 6	Pcsk6	tr|E9Q4D0|E9Q4D0_MOUSE Proprotein convertase subtilisin/kexin type 6 OS=Mus musculus OX=10090 GN=Pcsk6 PE=1 SV=2;tr|F6XJP7|F6XJP7_MOUSE Proprotein convertase subtilisin/kexin type 6 OS=Mus musculus OX=10090 GN=Pcsk6 PE=1 SV=1;tr|H3BJL4|H3BJL4_MOUSE Proprot	1048.2	1981.85	2051.75	12544.4	6869.2	6897.99	1032.51	4242.9	5022.84
40S ribosomal protein S6	Rps6	sp|P62754|RS6_MOUSE 40S ribosomal protein S6 OS=Mus musculus OX=10090 GN=Rps6 PE=1 SV=1	8234.2	18945.7	12037.2	12953.1	6853.32	37959	5474.65	6721.75	4890.97
Axin interactor, dorsalization-associated protein	Aida	sp|Q8C4Q6|AIDA_MOUSE Axin interactor, dorsalization-associated protein OS=Mus musculus OX=10090 GN=Aida PE=1 SV=1	14146	13379.6	11644.8	9173.48	6840.65	10930.4	12373.1	14523.6	11910.7
Protein transport protein Sec31A	Sec31a	sp|Q3UPL0|SC31A_MOUSE Protein transport protein Sec31A OS=Mus musculus OX=10090 GN=Sec31a PE=1 SV=2;tr|S4R2A9|S4R2A9_MOUSE Protein transport protein Sec31A (Fragment) OS=Mus musculus OX=10090 GN=Sec31a PE=1 SV=1	6719.4	9395.94	7568.88	19622.2	6836.92	9808.92	8466.07	6703.87	6907.53
Exportin-2	Cse1l	sp|Q9ERK4|XPO2_MOUSE Exportin-2 OS=Mus musculus OX=10090 GN=Cse1l PE=1 SV=1;tr|F6ZEW4|F6ZEW4_MOUSE Exportin-2 (Fragment) OS=Mus musculus OX=10090 GN=Cse1l PE=1 SV=1;tr|E9Q1T9|E9Q1T9_MOUSE Exportin-2 OS=Mus musculus OX=10090 GN=Cse1l PE=1 SV=1;tr|E9QAX7|E9Q	3429.4	3748.12	2689.6	8205.8	6820.6	3569.3	3280.33	942.483	1586.19
NADP-dependent malic enzyme;Malic enzyme	Me1	sp|P06801|MAOX_MOUSE NADP-dependent malic enzyme OS=Mus musculus OX=10090 GN=Me1 PE=1 SV=2;tr|Q3TQP6|Q3TQP6_MOUSE Malic enzyme OS=Mus musculus OX=10090 GN=Me1 PE=1 SV=1	1556.4	2663.03	1887.19	1027.52	6806.73	2502.62	2264.67	3062.65	2154.29
Thrombospondin type-1 domain-containing protein 7A	Thsd7a	sp|Q69ZU6|THS7A_MOUSE Thrombospondin type-1 domain-containing protein 7A OS=Mus musculus OX=10090 GN=Thsd7a PE=1 SV=2;tr|E9PWD2|E9PWD2_MOUSE Thrombospondin type-1 domain-containing protein 7A OS=Mus musculus OX=10090 GN=Thsd7a PE=1 SV=1;tr|E9QNR5|E9QNR5_MO	4368.2	4390.48	4829.61	3624.62	6792.57	3711.17	5916.95	5156.17	5183.74
60S ribosomal protein L10;60S ribosomal protein L10-like	Rpl10;Rpl10l	sp|Q6ZWV3|RL10_MOUSE 60S ribosomal protein L10 OS=Mus musculus OX=10090 GN=Rpl10 PE=1 SV=3;tr|I7HLV2|I7HLV2_MOUSE 60S ribosomal protein L10 (Fragment) OS=Mus musculus OX=10090 GN=Rpl10 PE=1 SV=1;sp|P86048|RL10L_MOUSE 60S ribosomal protein L10-like OS=Mus m	10551	12322.1	11354.1	10097.7	6792.42	21147.6	5707.32	6738.48	6612.19
3-mercaptopyruvate sulfurtransferase	Mpst	sp|Q99J99|THTM_MOUSE 3-mercaptopyruvate sulfurtransferase OS=Mus musculus OX=10090 GN=Mpst PE=1 SV=4;tr|A0A2R8VHT1|A0A2R8VHT1_MOUSE 3-mercaptopyruvate sulfurtransferase (Fragment) OS=Mus musculus OX=10090 GN=Mpst PE=1 SV=1	11229	7798.1	6155.41	9652.51	6737.49	6256.55	6936.93	6593.66	8044.91
WD repeat-containing protein 82	Wdr82	sp|Q8BFQ4|WDR82_MOUSE WD repeat-containing protein 82 OS=Mus musculus OX=10090 GN=Wdr82 PE=1 SV=1	2870.9	3900.37	3159.32	7384.81	6682.25	3503.35	2728.32	4372.76	3146.99
Translin	Tsn	sp|Q62348|TSN_MOUSE Translin OS=Mus musculus OX=10090 GN=Tsn PE=1 SV=1	8135.9	7470.77	8652.81	8365.64	6678.08	11612.9	8184.69	7423.99	5220.87
Calponin-3	Cnn3	sp|Q9DAW9|CNN3_MOUSE Calponin-3 OS=Mus musculus OX=10090 GN=Cnn3 PE=1 SV=1;tr|A0A0G2JDV8|A0A0G2JDV8_MOUSE Calponin OS=Mus musculus OX=10090 GN=Cnn3 PE=1 SV=1;tr|A0A0G2JFI6|A0A0G2JFI6_MOUSE Calponin-3 (Fragment) OS=Mus musculus OX=10090 GN=Cnn3 PE=1 SV=4	4564.5	4286.65	6472.71	3047.96	6672.64	4806.77	4374.28	5299.58	6000.61
F-actin-capping protein subunit alpha-1	Capza1	tr|Q5RKN9|Q5RKN9_MOUSE F-actin-capping protein subunit alpha OS=Mus musculus OX=10090 GN=Capza1 PE=1 SV=1;sp|P47753|CAZA1_MOUSE F-actin-capping protein subunit alpha-1 OS=Mus musculus OX=10090 GN=Capza1 PE=1 SV=4	5408.9	7381.43	7237.74	7502.17	6647.59	7970.84	7664.79	6918.54	7192.62
Calpain-2 catalytic subunit	Capn2	sp|O08529|CAN2_MOUSE Calpain-2 catalytic subunit OS=Mus musculus OX=10090 GN=Capn2 PE=1 SV=4	4041.4	4678.71	4752.15	6411.57	6636.86	6391.54	5164.25	5558.68	6541.35
PDZ domain-containing protein GIPC1	Gipc1	sp|Q9Z0G0|GIPC1_MOUSE PDZ domain-containing protein GIPC1 OS=Mus musculus OX=10090 GN=Gipc1 PE=1 SV=1	16489	16365.1	14370.1	6038.76	6617.55	9583.21	10264.2	16198.5	12070.8
Protein transport protein Sec23A	Sec23a	sp|Q01405|SC23A_MOUSE Protein transport protein Sec23A OS=Mus musculus OX=10090 GN=Sec23a PE=1 SV=2;tr|E9Q1S3|E9Q1S3_MOUSE Protein transport protein SEC23 OS=Mus musculus OX=10090 GN=Sec23a PE=1 SV=1	4088.2	4059.42	3556.21	5753.97	6612.19	4293.18	5116.24	2914.55	3367.85
Importin-5	Ipo5	sp|Q8BKC5|IPO5_MOUSE Importin-5 OS=Mus musculus OX=10090 GN=Ipo5 PE=1 SV=3	8975.7	7738.78	9662.21	11919.2	6547.86	11973.5	6662.12	6820.46	6115.42
N-acylglucosamine 2-epimerase	Renbp	sp|P82343|RENBP_MOUSE N-acylglucosamine 2-epimerase OS=Mus musculus OX=10090 GN=Renbp PE=1 SV=3;tr|D6RHA2|D6RHA2_MOUSE N-acylglucosamine 2-epimerase OS=Mus musculus OX=10090 GN=Renbp PE=1 SV=2	5058.5	4676.37	5100.49	11734.1	6545.55	5028.96	5781.57	3990.62	3806.16
Ras GTPase-activating protein 3	Rasa3	sp|Q60790|RASA3_MOUSE Ras GTPase-activating protein 3 OS=Mus musculus OX=10090 GN=Rasa3 PE=1 SV=2	10552	12216.7	12491.3	8445.57	6503.66	10020.5	11828.9	10071.9	9651.34
Proteasome subunit alpha type-4;Proteasome subunit alpha type	Psma4	sp|Q9R1P0|PSA4_MOUSE Proteasome subunit alpha type-4 OS=Mus musculus OX=10090 GN=Psma4 PE=1 SV=1;tr|E9Q0X0|E9Q0X0_MOUSE Proteasome subunit alpha type (Fragment) OS=Mus musculus OX=10090 GN=Psma4 PE=1 SV=1;tr|E9PW69|E9PW69_MOUSE Proteasome subunit alpha typ	4613.4	5422.71	5237.15	5453.5	6482.12	6381.66	5953.24	5153.25	4008.2
Transferrin receptor protein 1	Tfrc	sp|Q62351|TFR1_MOUSE Transferrin receptor protein 1 OS=Mus musculus OX=10090 GN=Tfrc PE=1 SV=1;tr|Q8C872|Q8C872_MOUSE Transferrin receptor protein 1 OS=Mus musculus OX=10090 GN=Tfrc PE=1 SV=1	9672.5	11064.1	11620.8	8572.53	6475.33	6234.77	6152.97	6650.23	8259.59
26S proteasome non-ATPase regulatory subunit 4	Psmd4	sp|O35226|PSMD4_MOUSE 26S proteasome non-ATPase regulatory subunit 4 OS=Mus musculus OX=10090 GN=Psmd4 PE=1 SV=1	3126	6329.28	5685.31	9377.33	6468.78	7071.68	4836.96	4486.95	4613.13
Protein KHNYN	Khnyn	sp|Q80U38|KHNYN_MOUSE Protein KHNYN OS=Mus musculus OX=10090 GN=Khnyn PE=2 SV=2;tr|A0A2I3BPI4|A0A2I3BPI4_MOUSE Protein KHNYN OS=Mus musculus OX=10090 GN=Khnyn PE=1 SV=1	5204.6	6139.11	7811.12	5187.93	6397.14	3135.59	5978.92	7529.24	9017.13
Protein-L-isoaspartate(D-aspartate) O-methyltransferase;Protein-L-isoaspartate O-methyltransferase	Pcmt1	sp|P23506|PIMT_MOUSE Protein-L-isoaspartate(D-aspartate) O-methyltransferase OS=Mus musculus OX=10090 GN=Pcmt1 PE=1 SV=3;tr|F6V9F1|F6V9F1_MOUSE Protein-L-isoaspartate(D-aspartate) O-methyltransferase (Fragment) OS=Mus musculus OX=10090 GN=Pcmt1 PE=1 SV=1;t	3541.3	4145.02	5469.16	3939.92	6394.68	3445.16	5631.25	5751.74	8591.63
Cytoplasmic dynein 1 intermediate chain 2	Dync1i2	sp|O88487|DC1I2_MOUSE Cytoplasmic dynein 1 intermediate chain 2 OS=Mus musculus OX=10090 GN=Dync1i2 PE=1 SV=1;tr|A2BFF8|A2BFF8_MOUSE Cytoplasmic dynein 1 intermediate chain 2 OS=Mus musculus OX=10090 GN=Dync1i2 PE=1 SV=1;tr|Q3TPJ8|Q3TPJ8_MOUSE Cytoplasmic	2186	3146.99	3313.34	12368.4	6361.81	5641.83	3492.19	4091.09	3339.98
Ephrin-B1	Efnb1	sp|P52795|EFNB1_MOUSE Ephrin-B1 OS=Mus musculus OX=10090 GN=Efnb1 PE=1 SV=1	11204	11322.6	8163.02	8206.3	6343.55	12529	13723.4	15897.5	11974.8
Serine/threonine-protein phosphatase 2A catalytic subunit alpha isoform;Serine/threonine-protein phosphatase 2A catalytic subunit beta isoform	Ppp2ca;Ppp2cb	sp|P63330|PP2AA_MOUSE Serine/threonine-protein phosphatase 2A catalytic subunit alpha isoform OS=Mus musculus OX=10090 GN=Ppp2ca PE=1 SV=1;sp|P62715|PP2AB_MOUSE Serine/threonine-protein phosphatase 2A catalytic subunit beta isoform OS=Mus musculus OX=10090	2032.6	1782.53	3724.39	3715.62	6332.07	4001.6	2648.35	3254.92	2742.14
6-phosphogluconate dehydrogenase, decarboxylating	Pgd	sp|Q9DCD0|6PGD_MOUSE 6-phosphogluconate dehydrogenase, decarboxylating OS=Mus musculus OX=10090 GN=Pgd PE=1 SV=3	5805.1	6123	5181.89	8000.93	6326.7	7153.42	5488.33	4503.68	3859.21
Monocarboxylate transporter 1	Slc16a1	sp|P53986|MOT1_MOUSE Monocarboxylate transporter 1 OS=Mus musculus OX=10090 GN=Slc16a1 PE=1 SV=1	4996	8526.72	6244.85	5798.99	6296.29	16085.7	10466	30206.9	15673.3
60S ribosomal protein L30	Rpl30	sp|P62889|RL30_MOUSE 60S ribosomal protein L30 OS=Mus musculus OX=10090 GN=Rpl30 PE=1 SV=2;tr|A0A2I3BQF4|A0A2I3BQF4_MOUSE 60S ribosomal protein L30 OS=Mus musculus OX=10090 GN=Rpl30 PE=1 SV=1	6886.7	9351.27	7114.76	5801.52	6285.78	12959.2	6845.93	5013.12	6115.84
DNA-directed RNA polymerase II subunit RPB1	Polr2a	sp|P08775|RPB1_MOUSE DNA-directed RNA polymerase II subunit RPB1 OS=Mus musculus OX=10090 GN=Polr2a PE=1 SV=3;tr|A0A0R4J0V5|A0A0R4J0V5_MOUSE DNA-directed RNA polymerase subunit OS=Mus musculus OX=10090 GN=Polr2a PE=1 SV=1	2853.7	3875.91	2511.89	9415.27	6262.15	3252.77	3577.61	791.564	3798.31
Protein kish-A;Protein kish	Tmem167a;Tmem167	sp|Q9CR64|KISHA_MOUSE Protein kish-A OS=Mus musculus OX=10090 GN=Tmem167a PE=1 SV=1;tr|E0CY07|E0CY07_MOUSE Protein kish OS=Mus musculus OX=10090 GN=Tmem167 PE=1 SV=1	4413.5	4474.7	4990.61	4954.44	6227.05	5320.54	2602.99	5021.27	2888.91
F-box only protein 2	Fbxo2	sp|Q80UW2|FBX2_MOUSE F-box only protein 2 OS=Mus musculus OX=10090 GN=Fbxo2 PE=1 SV=1	7186.5	4096.25	6380.6	6939.16	6192.39	8213.48	8122.31	8270.25	8517.79
Ras-related protein Rab-21	Rab21	sp|P35282|RAB21_MOUSE Ras-related protein Rab-21 OS=Mus musculus OX=10090 GN=Rab21 PE=1 SV=4;tr|A0A1W2P6Z4|A0A1W2P6Z4_MOUSE Ras-related protein Rab-21 OS=Mus musculus OX=10090 GN=Rab21 PE=1 SV=1	5213.7	5319.97	5712.46	6216.31	6167.64	6971.17	5382.4	6120.52	5364.27
Protein quaking	Qki	sp|Q9QYS9|QKI_MOUSE Protein quaking OS=Mus musculus OX=10090 GN=Qki PE=1 SV=1;tr|A0A3B2WCH2|A0A3B2WCH2_MOUSE Quaking (Fragment) OS=Mus musculus OX=10090 GN=Qk PE=1 SV=1	8055.5	9797.97	7355.93	5459.06	6139.02	6657.11	7278.6	7572.35	6458.55
Thioredoxin-like protein 1	Txnl1	sp|Q8CDN6|TXNL1_MOUSE Thioredoxin-like protein 1 OS=Mus musculus OX=10090 GN=Txnl1 PE=1 SV=3;tr|A0A498WGD8|A0A498WGD8_MOUSE Thioredoxin-like protein 1 OS=Mus musculus OX=10090 GN=Txnl1 PE=1 SV=1;tr|A0A494BBI1|A0A494BBI1_MOUSE Thioredoxin-like protein 1 OS=	5067.5	8980.74	7849.45	10975.3	6119.56	8567.05	5341.92	6231.08	6779.49
N(G),N(G)-dimethylarginine dimethylaminohydrolase 2	Ddah2	sp|Q99LD8|DDAH2_MOUSE N(G),N(G)-dimethylarginine dimethylaminohydrolase 2 OS=Mus musculus OX=10090 GN=Ddah2 PE=1 SV=1	8596.4	7964.32	6393.91	10437.6	6092.35	6731.08	4471.98	8159.34	6715.9
Sodium-coupled neutral amino acid transporter 1	Slc38a1	sp|Q8K2P7|S38A1_MOUSE Sodium-coupled neutral amino acid transporter 1 OS=Mus musculus OX=10090 GN=Slc38a1 PE=1 SV=1	5767.9	7902.08	6155.41	3839.61	6082.96	5604.62	6184.09	11091.7	6742.79
Charged multivesicular body protein 6	Chmp6	sp|P0C0A3|CHMP6_MOUSE Charged multivesicular body protein 6 OS=Mus musculus OX=10090 GN=Chmp6 PE=1 SV=2;tr|B1AZ42|B1AZ42_MOUSE Charged multivesicular body protein 6 (Fragment) OS=Mus musculus OX=10090 GN=Chmp6 PE=1 SV=1;tr|B1AZ41|B1AZ41_MOUSE Charged multi	11884	9545.33	7723.8	4753.72	6025.27	4725.74	13393	12038	10067
Cytoplasmic dynein 1 light intermediate chain 2	Dync1li2	sp|Q6PDL0|DC1L2_MOUSE Cytoplasmic dynein 1 light intermediate chain 2 OS=Mus musculus OX=10090 GN=Dync1li2 PE=1 SV=2;tr|A0A1D5RM94|A0A1D5RM94_MOUSE Dynein light intermediate chain OS=Mus musculus OX=10090 GN=Dync1li2 PE=1 SV=1;tr|A0A1D5RMC1|A0A1D5RMC1_MOUS	5307.3	3499.07	2798.89	8002.95	6003.13	4320.07	4920	4232.01	4320.35
CD63 antigen	Cd63	sp|P41731|CD63_MOUSE CD63 antigen OS=Mus musculus OX=10090 GN=Cd63 PE=1 SV=2;tr|A0A1W2P8C6|A0A1W2P8C6_MOUSE Tetraspanin (Fragment) OS=Mus musculus OX=10090 GN=Cd63 PE=1 SV=1	0	854.576	1387.39	2699.03	5955.05	1949.09	0	0	1394.35
Poly [ADP-ribose] polymerase 12	Parp12	sp|Q8BZ20|PAR12_MOUSE Protein mono-ADP-ribosyltransferase PARP12 OS=Mus musculus OX=10090 GN=Parp12 PE=1 SV=3	7248.1	7768.81	7157.88	5471.21	5949.17	6409.96	11631.5	11325.4	18756.8
Transcription intermediary factor 1-beta	Trim28	sp|Q62318|TIF1B_MOUSE Transcription intermediary factor 1-beta OS=Mus musculus OX=10090 GN=Trim28 PE=1 SV=3	6299.6	4884.41	6728.78	16564.4	5926.43	9675.78	3755.42	5628.52	5558.03
Band 4.1-like protein 3;Band 4.1-like protein 3, N-terminally processed;Band 4.1-like protein 2	Epb41l3;Epb41l2;Epb4.1l2;Epb4.1l3	sp|Q9WV92|E41L3_MOUSE Band 4.1-like protein 3 OS=Mus musculus OX=10090 GN=Epb41l3 PE=1 SV=1;sp|O70318|E41L2_MOUSE Band 4.1-like protein 2 OS=Mus musculus OX=10090 GN=Epb41l2 PE=1 SV=2;tr|Q80UE5|Q80UE5_MOUSE Band 4.1-like protein 2 OS=Mus musculus OX=10090	9475.9	7250.86	6117.61	4028.18	5922.26	6334.84	6127.98	8860.95	7532.77
Nascent polypeptide-associated complex subunit alpha, muscle-specific form;Nascent polypeptide-associated complex subunit alpha	Naca	sp|P70670|NACAM_MOUSE Nascent polypeptide-associated complex subunit alpha, muscle-specific form OS=Mus musculus OX=10090 GN=Naca PE=1 SV=2;sp|Q60817|NACA_MOUSE Nascent polypeptide-associated complex subunit alpha OS=Mus musculus OX=10090 GN=Naca PE=1 SV=1	6123.6	5125.7	6080.87	4457.85	5900.72	5296.64	6672.03	4392.94	4855.54
Cerebral cavernous malformations protein 2 homolog	Ccm2	sp|Q8K2Y9|CCM2_MOUSE Cerebral cavernous malformations protein 2 homolog OS=Mus musculus OX=10090 GN=Ccm2 PE=1 SV=1;tr|F7AVU1|F7AVU1_MOUSE Cerebral cavernous malformations protein 2 homolog OS=Mus musculus OX=10090 GN=Ccm2 PE=1 SV=2;tr|E0CXR5|E0CXR5_MOUSE C	11406	14422.3	9963.54	6919.44	5897.88	9267.56	7328.71	9396.51	9258.27
Diphosphoinositol polyphosphate phosphohydrolase 2	Nudt4	sp|Q8R2U6|NUDT4_MOUSE Diphosphoinositol polyphosphate phosphohydrolase 2 OS=Mus musculus OX=10090 GN=Nudt4 PE=1 SV=1	9227.8	9544.59	8539.95	7458.16	5895.5	7281.44	9252.69	10133	8272.82
Ras-related protein Rab-23	Rab23	sp|P35288|RAB23_MOUSE Ras-related protein Rab-23 OS=Mus musculus OX=10090 GN=Rab23 PE=1 SV=2;tr|Q9D4I9|Q9D4I9_MOUSE Ras-related protein Rab-23 OS=Mus musculus OX=10090 GN=Rab23 PE=1 SV=1;tr|M0QWL7|M0QWL7_MOUSE Ras-related protein Rab-23 OS=Mus musculus OX=	14836	11919.4	10018.9	4307.26	5892.52	7508.56	11943.6	12343.4	12075.5
Programmed cell death protein 6	Pdcd6	sp|P12815|PDCD6_MOUSE Programmed cell death protein 6 OS=Mus musculus OX=10090 GN=Pdcd6 PE=1 SV=2	1977.7	3371.95	3603.54	1738.13	5879.62	1342.21	3566.86	3801.71	7591.24
Heat shock-related 70 kDa protein 2	Hspa2	sp|P17156|HSP72_MOUSE Heat shock-related 70 kDa protein 2 OS=Mus musculus OX=10090 GN=Hspa2 PE=1 SV=2	7657.2	7188.91	5499.51	6386.78	5847.94	7031.74	6697.99	8436.85	8016.32
Bifunctional 3-phosphoadenosine 5-phosphosulfate synthase 1;Sulfate adenylyltransferase;Adenylyl-sulfate kinase	Papss1	sp|Q60967|PAPS1_MOUSE Bifunctional 3-phosphoadenosine 5-phosphosulfate synthase 1 OS=Mus musculus OX=10090 GN=Papss1 PE=1 SV=1;tr|Q6NZM8|Q6NZM8_MOUSE Bifunctional 3-phosphoadenosine 5-phosphosulfate synthase 1 OS=Mus musculus OX=10090 GN=Papss1 PE=1 SV	2947.5	3219.49	4251.66	10191.7	5842.13	5717.21	4141.9	4738.53	1949.9
26S protease regulatory subunit 6B	Psmc4	sp|P54775|PRS6B_MOUSE 26S proteasome regulatory subunit 6B OS=Mus musculus OX=10090 GN=Psmc4 PE=1 SV=2;tr|A0A140LIZ5|A0A140LIZ5_MOUSE 26S proteasome regulatory subunit 6B OS=Mus musculus OX=10090 GN=Psmc4 PE=1 SV=1	2068.2	2033.11	3042.73	14519.2	5806.8	3862.03	2617.92	2685.82	2897.88
Protein SET	Set	sp|Q9EQU5|SET_MOUSE Protein SET OS=Mus musculus OX=10090 GN=Set PE=1 SV=1;tr|A2BE92|A2BE92_MOUSE Protein SET (Fragment) OS=Mus musculus OX=10090 GN=Set PE=1 SV=1;tr|A2BE93|A2BE93_MOUSE Protein SET (Fragment) OS=Mus musculus OX=10090 GN=Set PE=1 SV=1	1774.1	1093.45	2774.83	1946.64	5790.77	2848.33	2370.88	1523	1839.23
ATP synthase subunit alpha, mitochondrial;ATP synthase subunit alpha	Atp5a1	sp|Q03265|ATPA_MOUSE ATP synthase subunit alpha, mitochondrial OS=Mus musculus OX=10090 GN=Atp5f1a PE=1 SV=1;tr|D3Z6F5|D3Z6F5_MOUSE ATP synthase subunit alpha OS=Mus musculus OX=10090 GN=Atp5a1 PE=1 SV=1	6691.2	4901.69	6010.6	8687.36	5766.84	7016.31	6021.63	6249.32	5007.91
Cleavage and polyadenylation specificity factor subunit 5	Nudt21	sp|Q9CQF3|CPSF5_MOUSE Cleavage and polyadenylation specificity factor subunit 5 OS=Mus musculus OX=10090 GN=Nudt21 PE=1 SV=1;tr|A0A1D5RM23|A0A1D5RM23_MOUSE Cleavage and polyadenylation specificity factor subunit 5 OS=Mus musculus OX=10090 GN=Nudt21 PE=1 SV	11955	11794.2	14077.8	6506.16	5764.53	8518.02	10527.2	14517.4	15894.4
Hepatocyte cell adhesion molecule	Hepacam	sp|Q640R3|HECAM_MOUSE Hepatocyte cell adhesion molecule OS=Mus musculus OX=10090 GN=Hepacam PE=1 SV=2	8396.3	10201.5	7594.97	3981.24	5752.38	9358.37	10090.1	16665.9	12281.2
Protein XRP2	Rp2	sp|Q9EPK2|XRP2_MOUSE Protein XRP2 OS=Mus musculus OX=10090 GN=Rp2 PE=1 SV=3	15596	18271.2	11004.9	4931.77	5737.55	8482.14	9319.82	14334.2	13106.2
Calcyclin-binding protein	Cacybp	sp|Q9CXW3|CYBP_MOUSE Calcyclin-binding protein OS=Mus musculus OX=10090 GN=Cacybp PE=1 SV=1;tr|A0A0A6YY29|A0A0A6YY29_MOUSE Calcyclin-binding protein (Fragment) OS=Mus musculus OX=10090 GN=Cacybp PE=1 SV=1	6555	7555.71	8288.13	5979.07	5702.44	7779.07	5746.26	4354.97	3962.54
Thimet oligopeptidase	Thop1	sp|Q8C1A5|THOP1_MOUSE Thimet oligopeptidase OS=Mus musculus OX=10090 GN=Thop1 PE=1 SV=1;tr|A0A0R4IZY0|A0A0R4IZY0_MOUSE Thimet oligopeptidase OS=Mus musculus OX=10090 GN=Thop1 PE=1 SV=1	19108	14849.3	10335.7	7586.64	5664.87	8129.02	6915.02	9521.32	14150.5
Protocadherin beta 20	Pcdhb20	tr|Q91XZ9|Q91XZ9_MOUSE Protocadherin beta 20 OS=Mus musculus OX=10090 GN=Pcdhb20 PE=1 SV=1	5782.9	9398.14	9171.35	5382.18	5649.59	6133.29	8835.79	9116.78	13250
60S ribosomal protein L34	Rpl34	sp|Q9D1R9|RL34_MOUSE 60S ribosomal protein L34 OS=Mus musculus OX=10090 GN=Rpl34 PE=1 SV=2	4876.8	7640.66	5032.77	6722.66	5646.31	15127.3	3880.62	3489.41	3602.37
Tyrosine-protein kinase Lyn	Lyn	sp|P25911|LYN_MOUSE Tyrosine-protein kinase Lyn OS=Mus musculus OX=10090 GN=Lyn PE=1 SV=4	11031	13083	11913.1	3828.88	5645.87	8179.71	9582.08	14127.1	16021.5
Ubiquitin-conjugating enzyme E2 variant 1;Ubiquitin-conjugating enzyme E2 variant 2	Ube2v1;Gm20431;Ube2v2	sp|Q9CZY3|UB2V1_MOUSE Ubiquitin-conjugating enzyme E2 variant 1 OS=Mus musculus OX=10090 GN=Ube2v1 PE=1 SV=1;tr|B7ZBY7|B7ZBY7_MOUSE Ubiquitin-conjugating enzyme E2 variant 1 OS=Mus musculus OX=10090 GN=Ube2v1 PE=4 SV=1;tr|E9PY39|E9PY39_MOUSE Predicted gene	14458	14618.6	11362.6	10701.6	5635.73	9562.93	9792.27	12289.4	10977.8
Embryonal Fyn-associated substrate	Efs	sp|Q64355|EFS_MOUSE Embryonal Fyn-associated substrate OS=Mus musculus OX=10090 GN=Efs PE=1 SV=2;tr|A0A2I3BQ52|A0A2I3BQ52_MOUSE Embryonal Fyn-associated substrate OS=Mus musculus OX=10090 GN=Efs PE=1 SV=1	12679	9423.77	11144.4	4731.76	5576.77	4756.51	14578.1	14815.8	17117.5
60S ribosomal protein L23a	Rpl23a	sp|P62751|RL23A_MOUSE 60S ribosomal protein L23a OS=Mus musculus OX=10090 GN=Rpl23a PE=1 SV=1	10816	7893.29	12756.9	4896.52	5556.05	9480.93	6246.06	6753	4934.5
Farnesyl pyrophosphate synthase	Fdps	sp|Q920E5|FPPS_MOUSE Farnesyl pyrophosphate synthase OS=Mus musculus OX=10090 GN=Fdps PE=1 SV=1;tr|A0A0G2JDJ5|A0A0G2JDJ5_MOUSE Farnesyl pyrophosphate synthase (Fragment) OS=Mus musculus OX=10090 GN=Fdps PE=4 SV=1;tr|A0A0G2JEB3|A0A0G2JEB3_MOUSE Farnesyl pyr	5117.3	6921.99	5170.34	5039.16	5545.99	6364.12	4702.27	4358.86	3777.99
NADH-cytochrome b5 reductase 3;NADH-cytochrome b5 reductase 3 membrane-bound form;NADH-cytochrome b5 reductase 3 soluble form;NADH-cytochrome b5 reductase	Cyb5r3	sp|Q9DCN2|NB5R3_MOUSE NADH-cytochrome b5 reductase 3 OS=Mus musculus OX=10090 GN=Cyb5r3 PE=1 SV=3;tr|F2Z456|F2Z456_MOUSE NADH-cytochrome b5 reductase OS=Mus musculus OX=10090 GN=Cyb5r3 PE=1 SV=1	2889.2	3556.85	2906.81	5469.18	5519	4096.47	6082.34	5007.28	3836.42
60S ribosomal protein L15;Ribosomal protein L15	Rpl15	sp|Q9CZM2|RL15_MOUSE 60S ribosomal protein L15 OS=Mus musculus OX=10090 GN=Rpl15 PE=1 SV=4;tr|B8JKK2|B8JKK2_MOUSE Ribosomal protein L15 (Fragment) OS=Mus musculus OX=10090 GN=Rpl15 PE=1 SV=1	3481.8	6011.69	4937.74	4310.4	5487.99	8405.69	4255.65	5964.55	2469.55
Serine/threonine-protein phosphatase 2A 56 kDa regulatory subunit gamma isoform	Ppp2r5d;Ppp2r5c	tr|Q7TNL5|Q7TNL5_MOUSE Serine/threonine-protein phosphatase 2A 56 kDa regulatory subunit OS=Mus musculus OX=10090 GN=Ppp2r5d PE=1 SV=1;tr|Q91V89|Q91V89_MOUSE Serine/threonine-protein phosphatase 2A 56 kDa regulatory subunit OS=Mus musculus OX=10090 GN=Ppp2	2613.4	3351.67	3437.27	4920.54	5484.64	2271	2099.84	0	2725.45
TAR DNA-binding protein 43	Tardbp	sp|Q921F2|TADBP_MOUSE TAR DNA-binding protein 43 OS=Mus musculus OX=10090 GN=Tardbp PE=1 SV=1;tr|A0A087WQX8|A0A087WQX8_MOUSE TAR DNA-binding protein 43 (Fragment) OS=Mus musculus OX=10090 GN=Tardbp PE=1 SV=1;tr|A0A087WNY6|A0A087WNY6_MOUSE TAR DNA-binding p	5546.7	6676.46	8120.43	5632.06	5448.34	5480.83	2248.62	5781.22	6995.45
Disintegrin and metalloproteinase domain-containing protein 15	Adam15	sp|O88839|ADA15_MOUSE Disintegrin and metalloproteinase domain-containing protein 15 OS=Mus musculus OX=10090 GN=Adam15 PE=1 SV=2	17277	12827.4	10632.2	8970.63	5343.84	9903.26	19098.8	20589.1	20379.9
Spectrin beta chain, non-erythrocytic 1	Sptbn1	sp|Q62261|SPTB2_MOUSE Spectrin beta chain, non-erythrocytic 1 OS=Mus musculus OX=10090 GN=Sptbn1 PE=1 SV=2;tr|A0A0A0MQG2|A0A0A0MQG2_MOUSE Spectrin beta chain, non-erythrocytic 1 (Fragment) OS=Mus musculus OX=10090 GN=Sptbn1 PE=1 SV=1	3766.1	2306.04	2262.2	3974.72	5307.09	7826.59	4466.95	6121.67	4801.34
DNA replication licensing factor MCM3	Mcm3	sp|P25206|MCM3_MOUSE DNA replication licensing factor MCM3 OS=Mus musculus OX=10090 GN=Mcm3 PE=1 SV=2	3644.9	3668.16	3081.38	7287.69	5292.48	5258.29	4883.29	3510.92	2571.98
Heterogeneous nuclear ribonucleoprotein F;Heterogeneous nuclear ribonucleoprotein F, N-terminally processed	Hnrnpf	sp|Q9Z2X1|HNRPF_MOUSE Heterogeneous nuclear ribonucleoprotein F OS=Mus musculus OX=10090 GN=Hnrnpf PE=1 SV=3;tr|J3QMT0|J3QMT0_MOUSE Heterogeneous nuclear ribonucleoprotein F (Fragment) OS=Mus musculus OX=10090 GN=Hnrnpf PE=1 SV=8;tr|J3QM80|J3QM80_MOUSE Het	4070.7	5096.41	4728.67	6238.57	5280.18	7406.64	3998	3512.78	3674.07
Prostaglandin E synthase 3	Ptges3	sp|Q9R0Q7|TEBP_MOUSE Prostaglandin E synthase 3 OS=Mus musculus OX=10090 GN=Ptges3 PE=1 SV=1;tr|D3Z7C6|D3Z7C6_MOUSE Prostaglandin E synthase 3 OS=Mus musculus OX=10090 GN=Ptges3 PE=1 SV=1	5087.2	5045.44	6044.67	6497.56	5233.29	3844.3	4180.42	4434.19	4519.66
SH3 domain-binding glutamic acid-rich-like protein	Sh3bgrl	sp|Q9JJU8|SH3L1_MOUSE SH3 domain-binding glutamic acid-rich-like protein OS=Mus musculus OX=10090 GN=Sh3bgrl PE=1 SV=1	6566.6	5917	5745.47	3184.44	5186.11	5278.92	4822.72	3956	3498.15
Tropomyosin alpha-3 chain	Tpm3;Tpm3-rs7	tr|D3Z6I8|D3Z6I8_MOUSE Tropomyosin alpha-3 chain OS=Mus musculus OX=10090 GN=Tpm3 PE=1 SV=1;tr|E9Q7Q3|E9Q7Q3_MOUSE Tropomyosin alpha-3 chain OS=Mus musculus OX=10090 GN=Tpm3 PE=1 SV=1;tr|D3Z2H9|D3Z2H9_MOUSE Tropomyosin 3, related sequence 7 OS=Mus musculus	4708.4	5822.98	4168.45	3862.93	5139.23	6175.17	4211.68	3818.62	2868.09
Glycerophosphoinositol inositolphosphodiesterase GDPD2	Gdpd2	sp|Q9ESM6|GDPD2_MOUSE Glycerophosphoinositol inositolphosphodiesterase GDPD2 OS=Mus musculus OX=10090 GN=Gdpd2 PE=1 SV=1	3837.9	5238.54	3581.71	3689.93	5128.79	3690.18	10282	10414.5	12019.6
Ras-related protein Rab-10	Rab10	sp|P61027|RAB10_MOUSE Ras-related protein Rab-10 OS=Mus musculus OX=10090 GN=Rab10 PE=1 SV=1	0	3109.72	1755.42	1849.92	5114.26	1258.45	3684.1	2774.51	2296.54
Lysine-specific histone demethylase 1A	Kdm1a	sp|Q6ZQ88|KDM1A_MOUSE Lysine-specific histone demethylase 1A OS=Mus musculus OX=10090 GN=Kdm1a PE=1 SV=2;tr|A3KG93|A3KG93_MOUSE Lysine-specific histone demethylase OS=Mus musculus OX=10090 GN=Kdm1a PE=1 SV=1;tr|G8JL40|G8JL40_MOUSE Lysine-specific histone d	2257.8	2236.47	2463.39	7573.49	5100.99	3726.77	2180.65	2052.09	1543.68
Brain acid soluble protein 1	Basp1	sp|Q91XV3|BASP1_MOUSE Brain acid soluble protein 1 OS=Mus musculus OX=10090 GN=Basp1 PE=1 SV=3	7140.3	7178.29	5806.16	6617.45	5082.5	8273.97	5878.57	6735.39	6701.39
ATPase Asna1	Asna1	sp|O54984|GET3_MOUSE ATPase GET3 OS=Mus musculus OX=10090 GN=Get3 PE=1 SV=2;tr|A0A1B0GRE1|A0A1B0GRE1_MOUSE ArsA arsenite transporter, ATP-binding, homolog 1 (bacterial) (Fragment) OS=Mus musculus OX=10090 GN=Asna1 PE=1 SV=1	4912.3	4667.65	3755.43	7007.96	5058.13	5938.25	4409.73	2370.5	2971.54
Ferritin heavy chain;Ferritin heavy chain, N-terminally processed	Fth1	sp|P09528|FRIH_MOUSE Ferritin heavy chain OS=Mus musculus OX=10090 GN=Fth1 PE=1 SV=2;tr|A0A494BAP3|A0A494BAP3_MOUSE Ferritin (Fragment) OS=Mus musculus OX=10090 GN=Fth1 PE=1 SV=1;tr|A0A494B9D4|A0A494B9D4_MOUSE Ferritin (Fragment) OS=Mus musculus OX=10090 G	6957.6	7017.41	7527.89	3568.98	5048.44	2794.82	4987.83	3181.09	4293.47
EH domain-containing protein 2	Ehd2	sp|Q8BH64|EHD2_MOUSE EH domain-containing protein 2 OS=Mus musculus OX=10090 GN=Ehd2 PE=1 SV=1	5658.3	6483.43	7327.18	4010.68	5046.43	4591.63	4762.15	5046.94	6332.65
Vesicle-associated membrane protein-associated protein A;Vesicle-associated membrane protein-associated protein B	Vapa;Vapb	sp|Q9WV55|VAPA_MOUSE Vesicle-associated membrane protein-associated protein A OS=Mus musculus OX=10090 GN=Vapa PE=1 SV=2;sp|Q9QY76|VAPB_MOUSE Vesicle-associated membrane protein-associated protein B OS=Mus musculus OX=10090 GN=Vapb PE=1 SV=3;tr|Q8BH80|Q8BH	4068.7	3794.11	4643.76	6236.55	5043.07	5721.09	2650.86	5155.99	3240.59
78 kDa glucose-regulated protein	Hspa5	sp|P20029|BIP_MOUSE Endoplasmic reticulum chaperone BiP OS=Mus musculus OX=10090 GN=Hspa5 PE=1 SV=3	2579.7	6092.02	5612.38	5327.55	5041.21	9055.95	5767.89	12809	11195.4
Heat shock 70 kDa protein 1A;Heat shock 70 kDa protein 1B	Hspa1a;Hspa1b	sp|Q61696|HS71A_MOUSE Heat shock 70 kDa protein 1A OS=Mus musculus OX=10090 GN=Hspa1a PE=1 SV=2;sp|P17879|HS71B_MOUSE Heat shock 70 kDa protein 1B OS=Mus musculus OX=10090 GN=Hspa1b PE=1 SV=3	5378.3	4061.91	4530.26	5368.01	5037.78	5784.05	7539.6	6470.89	6831.56
E3 ubiquitin-protein ligase makorin-1;Probable E3 ubiquitin-protein ligase makorin-3	Mkrn1;Mkrn3	sp|Q9QXP6|MKRN1_MOUSE E3 ubiquitin-protein ligase makorin-1 OS=Mus musculus OX=10090 GN=Mkrn1 PE=1 SV=1;tr|Q99LD7|Q99LD7_MOUSE E3 ubiquitin-protein ligase makorin-1 OS=Mus musculus OX=10090 GN=Mkrn1 PE=1 SV=1;tr|F6S742|F6S742_MOUSE E3 ubiquitin-protein lig	10361	8564.8	9616.96	6321.53	5009.53	6811.32	14582.3	12837.3	11754.5
Ceruloplasmin	Cp	sp|Q61147|CERU_MOUSE Ceruloplasmin OS=Mus musculus OX=10090 GN=Cp PE=1 SV=2;tr|G3X9T8|G3X9T8_MOUSE Ceruloplasmin OS=Mus musculus OX=10090 GN=Cp PE=1 SV=1;tr|G3X8Q5|G3X8Q5_MOUSE Ceruloplasmin OS=Mus musculus OX=10090 GN=Cp PE=1 SV=1;tr|E9PZD8|E9PZD8_MOUSE C	12006	12073.9	14613.4	7898.75	5008.78	9405.98	19795.3	25534.8	22407.5
Constitutive coactivator of PPAR-gamma-like protein 1	FAM120A	sp|Q6A0A9|F120A_MOUSE Constitutive coactivator of PPAR-gamma-like protein 1 OS=Mus musculus OX=10090 GN=FAM120A PE=1 SV=2	6530.3	6099.93	6800.12	5635.1	4995.96	5839.86	9789.62	8164.2	8489.2
Protein NDRG3	Ndrg3	sp|Q9QYF9|NDRG3_MOUSE Protein NDRG3 OS=Mus musculus OX=10090 GN=Ndrg3 PE=1 SV=1;tr|Q8VCV2|Q8VCV2_MOUSE Ndrg3 protein OS=Mus musculus OX=10090 GN=Ndrg3 PE=1 SV=1	3835.4	2704.33	2582.48	5803.04	4958.54	4956.13	3519.69	5908.07	2705.74
Unconventional myosin-XVIIIa	Myo18a	sp|Q9JMH9|MY18A_MOUSE Unconventional myosin-XVIIIa OS=Mus musculus OX=10090 GN=Myo18a PE=1 SV=2;tr|K3W4L0|K3W4L0_MOUSE Unconventional myosin-XVIIIa OS=Mus musculus OX=10090 GN=Myo18a PE=1 SV=1;tr|B2RRE2|B2RRE2_MOUSE Myo18a protein OS=Mus musculus OX=10090	1802	1977.17	2350.79	2974.21	4944.68	1639.7	2660.77	3029.9	2104.27
Sushi domain-containing protein 2	Susd2	sp|Q9DBX3|SUSD2_MOUSE Sushi domain-containing protein 2 OS=Mus musculus OX=10090 GN=Susd2 PE=1 SV=1	1002.5	1861.54	2087.31	3295.17	4920.01	4596.13	3727.93	5514.33	10018.4
DDB1- and CUL4-associated factor 7	Dcaf7	sp|P61963|DCAF7_MOUSE DDB1- and CUL4-associated factor 7 OS=Mus musculus OX=10090 GN=Dcaf7 PE=1 SV=1	3521.9	1957.69	5268.94	7427.3	4895.93	4706.7	4460.12	2576.67	3934.58
V-type proton ATPase catalytic subunit A	Atp6v1a	sp|P50516|VATA_MOUSE V-type proton ATPase catalytic subunit A OS=Mus musculus OX=10090 GN=Atp6v1a PE=1 SV=2;tr|D3Z1B9|D3Z1B9_MOUSE V-type proton ATPase catalytic subunit A (Fragment) OS=Mus musculus OX=10090 GN=Atp6v1a PE=1 SV=1;tr|D3YZ23|D3YZ23_MOUSE V-ty	4384.1	3157.39	5480.34	5569.84	4890.19	5753.72	6647.19	5222.74	5224.71
Collagen alpha-2(IV) chain;Canstatin	Col4a2	sp|P08122|CO4A2_MOUSE Collagen alpha-2(IV) chain OS=Mus musculus OX=10090 GN=Col4a2 PE=1 SV=4	6344.3	4724.26	4680.65	4555.22	4888.03	7377.46	5787.01	7142.67	5029.67
YTH domain-containing family protein 3	Ythdf3	sp|Q8BYK6|YTHD3_MOUSE YTH domain-containing family protein 3 OS=Mus musculus OX=10090 GN=Ythdf3 PE=1 SV=2	2656.5	3118.29	1381.69	773.84	4858.96	1622.86	2320.92	2044.04	2207.85
Neural cell adhesion molecule 1	Ncam1	tr|A0A0A6YY91|A0A0A6YY91_MOUSE Neural cell adhesion molecule 1 (Fragment) OS=Mus musculus OX=10090 GN=Ncam1 PE=1 SV=1	4976.4	4229.53	6603.67	4581.43	4848.3	4332.59	9372.02	11267	15564
GTP-binding protein Rheb	Rheb	sp|Q921J2|RHEB_MOUSE GTP-binding protein Rheb OS=Mus musculus OX=10090 GN=Rheb PE=1 SV=1	9696.7	10919.1	8561.24	13578.4	4828.18	8497.83	10592.6	8806.07	8411.52
Myelin protein zero-like protein 1	Mpzl1	sp|Q3TEW6|MPZL1_MOUSE Myelin protein zero-like protein 1 OS=Mus musculus OX=10090 GN=Mpzl1 PE=1 SV=1;tr|A0A0A6YXX8|A0A0A6YXX8_MOUSE Myelin protein zero-like protein 1 (Fragment) OS=Mus musculus OX=10090 GN=Mpzl1 PE=1 SV=1;tr|A0A0A6YX14|A0A0A6YX14_MOUSE Mye	11285	10032.3	9685.1	3237.96	4823.48	3558.19	7303.59	8463.85	6521.29
Spermidine synthase	Srm	sp|Q64674|SPEE_MOUSE Spermidine synthase OS=Mus musculus OX=10090 GN=Srm PE=1 SV=1	3600.7	3827.06	4139.81	10980.3	4818.78	5622.34	3781.11	2912.08	2653.84
Eukaryotic translation initiation factor 3 subunit B	Eif3b	sp|Q8JZQ9|EIF3B_MOUSE Eukaryotic translation initiation factor 3 subunit B OS=Mus musculus OX=10090 GN=Eif3b PE=1 SV=1	3662.7	3553.92	4894.83	6976.6	4810.06	5288.53	6376.98	5653.75	6645.48
Sorting nexin-5	Snx5	sp|Q9D8U8|SNX5_MOUSE Sorting nexin-5 OS=Mus musculus OX=10090 GN=Snx5 PE=1 SV=1	6352.1	3701.26	5318.98	6669.55	4809.54	5780.7	3684.38	2383.25	3237.77
Copine-2	Cpne2	sp|P59108|CPNE2_MOUSE Copine-2 OS=Mus musculus OX=10090 GN=Cpne2 PE=1 SV=1;tr|A0A0R4J1D0|A0A0R4J1D0_MOUSE Copine-2 OS=Mus musculus OX=10090 GN=Cpne2 PE=1 SV=1	5899.5	5903.97	6067.56	3567.61	4799.4	8796.99	5267.81	7734.35	8549.8
60S ribosomal protein L14	Rpl14	sp|Q9CR57|RL14_MOUSE 60S ribosomal protein L14 OS=Mus musculus OX=10090 GN=Rpl14 PE=1 SV=3;tr|A0A1L1SUF6|A0A1L1SUF6_MOUSE 60S ribosomal protein L14 (Fragment) OS=Mus musculus OX=10090 GN=Rpl14 PE=1 SV=1	8146	16081	10805.8	10342	4779.5	28457.8	4964.66	4105.78	5261.42
Acidic leucine-rich nuclear phosphoprotein 32 family member B	Anp32b	sp|Q9EST5|AN32B_MOUSE Acidic leucine-rich nuclear phosphoprotein 32 family member B OS=Mus musculus OX=10090 GN=Anp32b PE=1 SV=1	3574.5	2719.56	4836.32	6227.44	4775.78	4900.32	3405.94	3391.86	3034.83
Protein NDRG2	Ndrg2	sp|Q9QYG0|NDRG2_MOUSE Protein NDRG2 OS=Mus musculus OX=10090 GN=Ndrg2 PE=1 SV=1;tr|A0A2I3BS20|A0A2I3BS20_MOUSE Protein NDRG2 (Fragment) OS=Mus musculus OX=10090 GN=Ndrg2 PE=1 SV=1;tr|A0A2I3BQM5|A0A2I3BQM5_MOUSE Protein NDRG2 (Fragment) OS=Mus musculus OX=1	2462.2	2700.23	2320.92	7088.39	4773.17	6049.88	6363.58	5517.6	4468.88
Rab GDP dissociation inhibitor alpha	Gdi1	sp|P50396|GDIA_MOUSE Rab GDP dissociation inhibitor alpha OS=Mus musculus OX=10090 GN=Gdi1 PE=1 SV=3;tr|B7FAU8|B7FAU8_MOUSE Rab GDP dissociation inhibitor (Fragment) OS=Mus musculus OX=10090 GN=Gdi1 PE=1 SV=1	2941.2	3993.15	2712.75	2464.77	4730.83	4744.87	5442.41	5155.91	3850.33
Alpha-soluble NSF attachment protein	Napa	sp|Q9DB05|SNAA_MOUSE Alpha-soluble NSF attachment protein OS=Mus musculus OX=10090 GN=Napa PE=1 SV=1	7288.5	6892.92	6300.21	4403.07	4730.38	5269.13	5660.28	5348.53	9497.27
60S ribosomal protein L7	Rpl7	sp|P14148|RL7_MOUSE 60S ribosomal protein L7 OS=Mus musculus OX=10090 GN=Rpl7 PE=1 SV=2;tr|F6XI62|F6XI62_MOUSE 60S ribosomal protein L7 (Fragment) OS=Mus musculus OX=10090 GN=Rpl7 PE=1 SV=1	9876.3	18810.9	14761.4	8726.82	4721.74	24819	10604.4	8302.12	7611.3
Rho-related BTB domain-containing protein 3	Rhobtb3	sp|Q9CTN4|RHBT3_MOUSE Rho-related BTB domain-containing protein 3 OS=Mus musculus OX=10090 GN=Rhobtb3 PE=2 SV=3;tr|Q8BV11|Q8BV11_MOUSE Rho-related BTB domain-containing protein 3 OS=Mus musculus OX=10090 GN=Rhobtb3 PE=1 SV=1	6852.3	6514.48	5775.82	3726.2	4712.49	1891.95	6677.47	6931.55	6210.59
High affinity cationic amino acid transporter 1	Slc7a1	sp|Q09143|SL7A1_MOUSE High affinity cationic amino acid transporter 1 OS=Mus musculus OX=10090 GN=Slc7a1 PE=1 SV=1;tr|E9Q3N1|E9Q3N1_MOUSE High affinity cationic amino acid transporter 1 (Fragment) OS=Mus musculus OX=10090 GN=Slc7a1 PE=1 SV=8;tr|D3Z161|D3Z1	11260	10471.7	9595.13	2876.08	4701.98	5010.88	10468.1	8711.09	9063.23
Ribonucleoside-diphosphate reductase large subunit	Rrm1	sp|P07742|RIR1_MOUSE Ribonucleoside-diphosphate reductase large subunit OS=Mus musculus OX=10090 GN=Rrm1 PE=1 SV=2	3946.3	3262.33	3032.18	5559.73	4697.44	4299.26	3662.33	2919.69	2554.91
Netrin-1	Ntn1	sp|O09118|NET1_MOUSE Netrin-1 OS=Mus musculus OX=10090 GN=Ntn1 PE=1 SV=3	3645.4	3128.17	2645.62	2343.73	4695.05	3238.93	4712.6	3201.45	2321.29
LIM zinc-binding domain-containing Nebulette	Nebl	sp|Q9DC07|LNEBL_MOUSE LIM zinc-binding domain-containing Nebulette OS=Mus musculus OX=10090 GN=Nebl PE=1 SV=1	8838.4	7972.38	6439.7	6953.83	4676.12	6013.29	12396.5	10713.7	13616.2
Peptidyl-prolyl cis-trans isomerase FKBP4;Peptidyl-prolyl cis-trans isomerase FKBP4, N-terminally processed	Fkbp4	sp|P30416|FKBP4_MOUSE Peptidyl-prolyl cis-trans isomerase FKBP4 OS=Mus musculus OX=10090 GN=Fkbp4 PE=1 SV=5	3272	3976.82	4094.13	3610.56	4671.27	3826.05	5368.16	2092.37	2722.21
Sodium- and chloride-dependent GABA transporter 1	Slc6a1	sp|P31648|SC6A1_MOUSE Sodium- and chloride-dependent GABA transporter 1 OS=Mus musculus OX=10090 GN=Slc6a1 PE=1 SV=2;tr|A0A0N4SVF5|A0A0N4SVF5_MOUSE Sodium- and chloride-dependent GABA transporter 1 OS=Mus musculus OX=10090 GN=Slc6a1 PE=1 SV=1	17481	21483.8	13013	4584.11	4659.87	9168.81	14759.6	15136.2	13795.9
Pleckstrin homology-like domain family A member 3	Phlda3	sp|Q9WV95|PHLA3_MOUSE Pleckstrin homology-like domain family A member 3 OS=Mus musculus OX=10090 GN=Phlda3 PE=1 SV=1	9630.7	8230.88	6826.74	3878.46	4654.95	7325.52	9225.19	7569.43	6888.75
Vang-like protein 2	Vangl2	sp|Q91ZD4|VANG2_MOUSE Vang-like protein 2 OS=Mus musculus OX=10090 GN=Vangl2 PE=1 SV=3;tr|D3YY75|D3YY75_MOUSE Vang-like protein OS=Mus musculus OX=10090 GN=Vangl2 PE=3 SV=1;tr|D3Z374|D3Z374_MOUSE Vang-like protein 2 (Fragment) OS=Mus musculus OX=10090 GN=V	6421.5	7524.22	6657.97	4522.9	4635.12	6746.86	7892.43	7969.46	5440.24
GTPase HRas;GTPase HRas, N-terminally processed;GTPase NRas	Hras;Nras	sp|Q61411|RASH_MOUSE GTPase HRas OS=Mus musculus OX=10090 GN=Hras PE=1 SV=2;sp|P08556|RASN_MOUSE GTPase NRas OS=Mus musculus OX=10090 GN=Nras PE=1 SV=1;tr|A0A0G2JE25|A0A0G2JE25_MOUSE GTPase NRas (Fragment) OS=Mus musculus OX=10090 GN=Nras PE=1 SV=1;tr|A0A0	10859	9961.26	9818.73	5278.48	4596.73	6208.32	7384.4	8221.3	9699.14
GDP-L-fucose synthase	Tsta3	sp|P23591|FCL_MOUSE GDP-L-fucose synthase OS=Mus musculus OX=10090 GN=Tsta3 PE=1 SV=3;tr|A0A2R8VKL9|A0A2R8VKL9_MOUSE GDP-L-fucose synthase OS=Mus musculus OX=10090 GN=Tsta3 PE=1 SV=1;tr|A0A2R8W6P6|A0A2R8W6P6_MOUSE GDP-L-fucose synthase OS=Mus musculus OX=1	1331.5	2449.93	2763.33	6483.9	4579.96	3350.37	1495.08	2637.66	2775.56
Cysteine sulfinic acid decarboxylase	Csad	sp|Q9DBE0|CSAD_MOUSE Cysteine sulfinic acid decarboxylase OS=Mus musculus OX=10090 GN=Csad PE=1 SV=1;tr|A0A2R8VHX0|A0A2R8VHX0_MOUSE Cysteine sulfinic acid decarboxylase OS=Mus musculus OX=10090 GN=Csad PE=1 SV=1;tr|A0A2R8VHD3|A0A2R8VHD3_MOUSE Cysteine sulf	8050.5	7184.37	5363.22	10114.9	4543.66	6607.64	6873.85	6442.65	4820.97
Golgi-associated plant pathogenesis-related protein 1	Glipr2	sp|Q9CYL5|GAPR1_MOUSE Golgi-associated plant pathogenesis-related protein 1 OS=Mus musculus OX=10090 GN=Glipr2 PE=1 SV=3	10539	14307.4	11068.8	6542.58	4534.12	7661.45	15997.6	18834.6	25247.8
Galactokinase	Galk1	sp|Q9R0N0|GALK1_MOUSE Galactokinase OS=Mus musculus OX=10090 GN=Galk1 PE=1 SV=2	1870.3	3145.45	1471.03	6390.83	4514.29	3667.17	1727.05	2445.3	1701.98
TNF receptor-associated factor 4	Traf4	sp|Q61382|TRAF4_MOUSE TNF receptor-associated factor 4 OS=Mus musculus OX=10090 GN=Traf4 PE=1 SV=2	14861	13526.8	15410.9	6616.44	4504.31	5854.49	4478.96	8603.27	13367.8
Cation-dependent mannose-6-phosphate receptor	M6pr	sp|P24668|MPRD_MOUSE Cation-dependent mannose-6-phosphate receptor OS=Mus musculus OX=10090 GN=M6pr PE=1 SV=1	7915.5	8683.43	8101.8	5959.85	4472.63	5447.94	10626.1	9358.44	8994.51
1,5-anhydro-D-fructose reductase	Akr1e2;Akr1e1	sp|Q9DCT1|AKCL2_MOUSE 1,5-anhydro-D-fructose reductase OS=Mus musculus OX=10090 GN=Akr1e2 PE=1 SV=1;tr|Q8CEB6|Q8CEB6_MOUSE Aldo-keto reductase family 1, member E1 OS=Mus musculus OX=10090 GN=Akr1e1 PE=1 SV=1	4780.3	4023.54	4178.08	6139.42	4470.76	3978.5	5911.37	5111.56	4093
Tax1-binding protein 3	Tax1bp3	sp|Q9DBG9|TX1B3_MOUSE Tax1-binding protein 3 OS=Mus musculus OX=10090 GN=Tax1bp3 PE=1 SV=1	10529	7869.13	6858.68	3695.14	4469.57	6130.91	7804.78	7228.54	7354.37
SPARC-related modular calcium-binding protein 1	Smoc1	sp|Q8BLY1|SMOC1_MOUSE SPARC-related modular calcium-binding protein 1 OS=Mus musculus OX=10090 GN=Smoc1 PE=2 SV=2;tr|D3Z3A3|D3Z3A3_MOUSE SPARC-related modular calcium-binding protein 1 OS=Mus musculus OX=10090 GN=Smoc1 PE=1 SV=1;tr|E9QKW2|E9QKW2_MOUSE SPAR	952.23	2971.17	3599.81	9278.18	4456.53	2871.52	1042.06	3599.44	2812.43
ADAMTS-like 3	Adamtsl3	tr|G3UXC7|G3UXC7_MOUSE ADAMTS-like 3 OS=Mus musculus OX=10090 GN=Adamtsl3 PE=1 SV=1;tr|G3UWL5|G3UWL5_MOUSE ADAMTS-like 3 OS=Mus musculus OX=10090 GN=Adamtsl3 PE=1 SV=2	6425.7	4387.41	3504.73	5138.36	4414.41	6817.84	4257.46	3110.36	3719.52
Splicing factor 3A subunit 1	Sf3a1	sp|Q8K4Z5|SF3A1_MOUSE Splicing factor 3A subunit 1 OS=Mus musculus OX=10090 GN=Sf3a1 PE=1 SV=1	6125.9	4617.42	3917.48	5693.78	4399.58	4883.56	3646.28	6616.33	5982.26
Sodium/potassium-transporting ATPase subunit beta-1	Atp1b1	sp|P14094|AT1B1_MOUSE Sodium/potassium-transporting ATPase subunit beta-1 OS=Mus musculus OX=10090 GN=Atp1b1 PE=1 SV=1;tr|A0A0A6YX05|A0A0A6YX05_MOUSE Sodium/potassium-transporting ATPase subunit beta (Fragment) OS=Mus musculus OX=10090 GN=Atp1b1 PE=1 SV=1	3976.5	3504.79	2436.71	1668.42	4389.07	4777.32	6767.22	8100.56	8509.68
Golgi phosphoprotein 3	Golph3	sp|Q9CRA5|GOLP3_MOUSE Golgi phosphoprotein 3 OS=Mus musculus OX=10090 GN=Golph3 PE=1 SV=1;tr|Q05BZ0|Q05BZ0_MOUSE Golgi phosphoprotein 3 OS=Mus musculus OX=10090 GN=Golph3 PE=1 SV=1	1991.8	2580.5	2436.24	2742.38	4356.35	2541.5	2828.26	1610.2	1709.7
60S ribosomal protein L11	Rpl11	sp|Q9CXW4|RL11_MOUSE 60S ribosomal protein L11 OS=Mus musculus OX=10090 GN=Rpl11 PE=1 SV=4;tr|A2BH06|A2BH06_MOUSE 60S ribosomal protein L11 (Fragment) OS=Mus musculus OX=10090 GN=Rpl11 PE=1 SV=1	0	1618.79	1895.12	5965.41	4353.44	2017.95	1164.46	1205.04	1564.9
Protocadherin gamma B2	Pcdhgb2	tr|Q91XX7|Q91XX7_MOUSE Protocadherin gamma B2 OS=Mus musculus OX=10090 GN=Pcdhgb2 PE=1 SV=1	6120.4	6417.37	8361.6	6386.28	4353.29	5102.49	7210.63	5981.28	8630.89
Pre-B-cell leukemia transcription factor-interacting protein 1	Pbxip1	sp|Q3TVI8|PBIP1_MOUSE Pre-B-cell leukemia transcription factor-interacting protein 1 OS=Mus musculus OX=10090 GN=Pbxip1 PE=1 SV=2;tr|D3YUE1|D3YUE1_MOUSE Pre-B-cell leukemia transcription factor-interacting protein 1 (Fragment) OS=Mus musculus OX=10090 GN=P	3695.5	3970.59	4449.01	5059.45	4353.22	8655.48	7755.66	17398.8	16066.8
RuvB-like 2	Ruvbl2	sp|Q9WTM5|RUVB2_MOUSE RuvB-like 2 OS=Mus musculus OX=10090 GN=Ruvbl2 PE=1 SV=3;tr|A0A1B0GT54|A0A1B0GT54_MOUSE RuvB-like helicase (Fragment) OS=Mus musculus OX=10090 GN=Ruvbl2 PE=1 SV=1;tr|A0A1B0GSR4|A0A1B0GSR4_MOUSE RuvB-like helicase (Fragment) OS=Mus mus	4606.5	3944.38	3535.29	7958.44	4328.99	4575.85	4598.01	3972.56	3742.74
Synaptic vesicle membrane protein VAT-1 homolog	Vat1	sp|Q62465|VAT1_MOUSE Synaptic vesicle membrane protein VAT-1 homolog OS=Mus musculus OX=10090 GN=Vat1 PE=1 SV=3	3914.6	5621.31	4142.47	5978.57	4325.11	6244.38	3167.97	2349.08	2645.69
Metallothionein-3	Mt3	sp|P28184|MT3_MOUSE Metallothionein-3 OS=Mus musculus OX=10090 GN=Mt3 PE=1 SV=1;tr|A0A1D5RLI5|A0A1D5RLI5_MOUSE Metallothionein OS=Mus musculus OX=10090 GN=Mt3 PE=1 SV=1;tr|A0A1D5RLF4|A0A1D5RLF4_MOUSE Metallothionein OS=Mus musculus OX=10090 GN=Mt3 PE=1 SV=	5074.3	3898.39	3005.3	2898.59	4317.29	3485.72	5597.34	5782.37	6358.26
Insulin-degrading enzyme	Ide	sp|Q9JHR7|IDE_MOUSE Insulin-degrading enzyme OS=Mus musculus OX=10090 GN=Ide PE=1 SV=1;tr|F6RPJ9|F6RPJ9_MOUSE Insulin-degrading enzyme (Fragment) OS=Mus musculus OX=10090 GN=Ide PE=1 SV=1	3735.5	5520.25	3891.5	5087.78	4303.13	4856.32	5051.89	2742.12	3643.39
Phospholipid transfer protein	Pltp	sp|P55065|PLTP_MOUSE Phospholipid transfer protein OS=Mus musculus OX=10090 GN=Pltp PE=1 SV=1;tr|A2A5K2|A2A5K2_MOUSE Phospholipid transfer protein OS=Mus musculus OX=10090 GN=Pltp PE=1 SV=1;tr|A2A5K3|A2A5K3_MOUSE Phospholipid transfer protein (Fragment) OS	1307	2146.4	2913.3	7521.39	4299.32	10476.4	11533.4	4365.41	30544.6
G-protein coupled receptor 56;GPR56 N-terminal fragment;GPR56 C-terminal fragment	Gpr56	sp|Q8K209|AGRG1_MOUSE Adhesion G-protein coupled receptor G1 OS=Mus musculus OX=10090 GN=Adgrg1 PE=1 SV=1;tr|A0A1D5RME3|A0A1D5RME3_MOUSE Adhesion G-protein-coupled receptor G1 (Fragment) OS=Mus musculus OX=10090 GN=Adgrg1 PE=1 SV=1;tr|A0A1D5RLH8|A0A1D5RLH8	6608.4	5317.7	5236.78	6746.44	4284.71	3219.88	6953.82	3218.71	4820.55
Inositol monophosphatase 1	Impa1	sp|O55023|IMPA1_MOUSE Inositol monophosphatase 1 OS=Mus musculus OX=10090 GN=Impa1 PE=1 SV=1;tr|Q924B0|Q924B0_MOUSE Inositol-1-monophosphatase OS=Mus musculus OX=10090 GN=Impa1 PE=1 SV=1;tr|Q80ZJ2|Q80ZJ2_MOUSE Inositol-1-monophosphatase OS=Mus musculus OX=	4887.4	4459.32	4106.74	3853.21	4280.84	5218.26	5013.93	4255.47	3402.81
Bone morphogenetic protein receptor type-2	Bmpr2	sp|O35607|BMPR2_MOUSE Bone morphogenetic protein receptor type-2 OS=Mus musculus OX=10090 GN=Bmpr2 PE=1 SV=1	4542.9	4077.87	2918.36	3503.57	4259.45	5740.49	4429.27	5483.88	3623.37
Tubulin gamma-1 chain;Tubulin gamma-2 chain	Tubg1;Tubg2	sp|P83887|TBG1_MOUSE Tubulin gamma-1 chain OS=Mus musculus OX=10090 GN=Tubg1 PE=1 SV=1;sp|Q8VCK3|TBG2_MOUSE Tubulin gamma-2 chain OS=Mus musculus OX=10090 GN=Tubg2 PE=1 SV=1	3286.9	2625.31	1863.76	7661	4246.55	3603.25	5231.1	2609.16	1294.7
Latexin	Lxn	sp|P70202|LXN_MOUSE Latexin OS=Mus musculus OX=10090 GN=Lxn PE=1 SV=2	5153	5273.33	5851.95	4777.09	4205.4	5073.04	9971.34	9337.2	8409.39
Sorting nexin-3	Snx3	tr|D3Z789|D3Z789_MOUSE Sorting nexin-3 OS=Mus musculus OX=10090 GN=Snx3 PE=1 SV=1;tr|D3Z6Z0|D3Z6Z0_MOUSE Sorting nexin-3 OS=Mus musculus OX=10090 GN=Snx3 PE=1 SV=1;tr|Q78ZM0|Q78ZM0_MOUSE Sorting nexin-3 OS=Mus musculus OX=10090 GN=Snx3 PE=1 SV=1;sp|O70492|	6348.5	6673.09	5059.6	6550.68	4179.54	6133.82	6177.11	4527.76	3464.43
RuvB-like 1	Ruvbl1	sp|P60122|RUVB1_MOUSE RuvB-like 1 OS=Mus musculus OX=10090 GN=Ruvbl1 PE=1 SV=1	2649.9	3153.66	2929.49	6934.11	4177.9	4163.39	5246.46	1337.55	1857.24
Vacuolar protein sorting-associated protein 45	Vps45	sp|P97390|VPS45_MOUSE Vacuolar protein sorting-associated protein 45 OS=Mus musculus OX=10090 GN=Vps45 PE=1 SV=1	3290.2	2265.03	3061.41	3867.78	4167.76	3841.13	4064.99	2958.46	3561.83
NSFL1 cofactor p47	Nsfl1c	sp|Q9CZ44|NSF1C_MOUSE NSFL1 cofactor p47 OS=Mus musculus OX=10090 GN=Nsfl1c PE=1 SV=1;tr|A2AT02|A2AT02_MOUSE NSFL1 cofactor p47 OS=Mus musculus OX=10090 GN=Nsfl1c PE=1 SV=1	964.21	1059.18	2369.37	1577.37	4145.48	1075.59	4094.86	1416.25	3046.23
60S ribosomal protein L4	Rpl4	sp|Q9D8E6|RL4_MOUSE 60S ribosomal protein L4 OS=Mus musculus OX=10090 GN=Rpl4 PE=1 SV=3	8909.3	15577.9	9372.59	6942.2	4118.05	20605.3	3735.19	5094.21	4510.27
Uridine 5-monophosphate synthase;Orotate phosphoribosyltransferase;Orotidine 5-phosphate decarboxylase	Umps	sp|P13439|UMPS_MOUSE Uridine 5-monophosphate synthase OS=Mus musculus OX=10090 GN=Umps PE=1 SV=3	1531.4	2714.58	2178.99	5516.23	4117.82	3056.86	1994.18	1215.13	1805.13
Heat shock 70 kDa protein 1-like	Hspa1l	sp|P16627|HS71L_MOUSE Heat shock 70 kDa protein 1-like OS=Mus musculus OX=10090 GN=Hspa1l PE=1 SV=4	4571.5	5551.81	3971.25	2626.24	4110.22	4722.04	4129.89	6478.41	4799.63
Ubiquitin-conjugating enzyme E2 variant 3	Uevld	sp|Q3U1V6|UEVLD_MOUSE Ubiquitin-conjugating enzyme E2 variant 3 OS=Mus musculus OX=10090 GN=Uevld PE=1 SV=1	5978.8	6856.53	5275.11	5787.86	4097.62	4886.12	4731.58	7292.89	5551.2
Tripeptidyl-peptidase 1	Tpp1	sp|O89023|TPP1_MOUSE Tripeptidyl-peptidase 1 OS=Mus musculus OX=10090 GN=Tpp1 PE=1 SV=2	865.86	0	912.557	2818.36	4074.89	1890.1	1712.67	2292.25	1626.74
Spondin-1	Spon1	sp|Q8VCC9|SPON1_MOUSE Spondin-1 OS=Mus musculus OX=10090 GN=Spon1 PE=1 SV=1	5118	4426.22	6075.55	7060.57	4073.1	15951.7	6151.15	7629.01	6751.75
Renin receptor	Atp6ap2	sp|Q9CYN9|RENR_MOUSE Renin receptor OS=Mus musculus OX=10090 GN=Atp6ap2 PE=1 SV=2	3303.8	2190.56	4609.63	6880.49	4057.89	10270.1	4732.56	3242.35	6791.44
Insulin-like growth factor-binding protein 3	Igfbp3	sp|P47878|IBP3_MOUSE Insulin-like growth factor-binding protein 3 OS=Mus musculus OX=10090 GN=Igfbp3 PE=2 SV=2	5219.9	3146.26	2839.2	3144.83	4056.92	4019.23	4587.4	5279.13	5018.15
Disks large homolog 1	Dlg1	sp|Q811D0|DLG1_MOUSE Disks large homolog 1 OS=Mus musculus OX=10090 GN=Dlg1 PE=1 SV=1;tr|D3Z3B8|D3Z3B8_MOUSE Disks large homolog 1 OS=Mus musculus OX=10090 GN=Dlg1 PE=1 SV=1;tr|F6UDT8|F6UDT8_MOUSE Disks large homolog 1 (Fragment) OS=Mus musculus OX=10090 G	8034.5	7798.1	4599.68	4393	4054.09	3986.87	8994.2	9983.4	6638.23
Glutathione S-transferase Mu 1	Gstm1	sp|P10649|GSTM1_MOUSE Glutathione S-transferase Mu 1 OS=Mus musculus OX=10090 GN=Gstm1 PE=1 SV=2;tr|F6WHQ7|F6WHQ7_MOUSE Glutathione S-transferase Mu 1 (Fragment) OS=Mus musculus OX=10090 GN=Gstm1 PE=1 SV=1;tr|A2AE89|A2AE89_MOUSE Glutathione S-transferase M	4650.2	4046.02	3620.89	3778.7	3993.57	5109.02	3653.68	5367.38	3702.45
TLR4 interactor with leucine rich repeats	Tril	sp|Q9DBY4|TRIL_MOUSE TLR4 interactor with leucine rich repeats OS=Mus musculus OX=10090 GN=Tril PE=2 SV=1	1409.3	3058.68	2841.06	5728.17	3984.02	2634.08	0	1324.27	2751.87
Serum albumin	Alb	sp|P07724|ALBU_MOUSE Albumin OS=Mus musculus OX=10090 GN=Alb PE=1 SV=3	3995.4	11961.9	2876.83	7638.75	3980.22	10166.9	4207.21	5587	3838.73
Formin-binding protein 1	Fnbp1	sp|Q80TY0|FNBP1_MOUSE Formin-binding protein 1 OS=Mus musculus OX=10090 GN=Fnbp1 PE=1 SV=2;tr|F6VVN1|F6VVN1_MOUSE Formin-binding protein 1 (Fragment) OS=Mus musculus OX=10090 GN=Fnbp1 PE=1 SV=1;tr|A2AQ43|A2AQ43_MOUSE Formin-binding protein 1 OS=Mus musculu	7801	6566.25	9516.87	4687.3	3970.98	4496.76	10028	9026.49	13310.6
Protein LAP2	Erbb2ip	sp|Q80TH2|ERBIN_MOUSE Erbin OS=Mus musculus OX=10090 GN=Erbin PE=1 SV=3;tr|B2RUJ2|B2RUJ2_MOUSE Erbb2ip protein OS=Mus musculus OX=10090 GN=Erbin PE=1 SV=1;tr|B7ZNX6|B7ZNX6_MOUSE Erbb2ip protein OS=Mus musculus OX=10090 GN=Erbin PE=1 SV=1	2322.4	4103.72	3651.13	3152.82	3966.96	3430.61	4635.97	4957.97	4341.27
DNA dC->dU-editing enzyme APOBEC-3	Apobec3	sp|Q99J72|ABEC3_MOUSE DNA dC->dU-editing enzyme APOBEC-3 OS=Mus musculus OX=10090 GN=Apobec3 PE=1 SV=3;tr|Q3U5C5|Q3U5C5_MOUSE Apolipoprotein B mRNA editing enzyme, catalytic polypeptide 3 OS=Mus musculus OX=10090 GN=Apobec3 PE=1 SV=1;tr|E9QMH1|E9QMH1_MOUSE	6053.6	9373.97	9894.33	3174.37	3965.32	3931.33	9079.48	9747.05	13189.8
Dedicator of cytokinesis protein 7	Dock7	sp|Q8R1A4|DOCK7_MOUSE Dedicator of cytokinesis protein 7 OS=Mus musculus OX=10090 GN=Dock7 PE=1 SV=3;tr|E9PX48|E9PX48_MOUSE Dedicator of cytokinesis protein 7 OS=Mus musculus OX=10090 GN=Dock7 PE=1 SV=2;tr|A0A0U1RNK7|A0A0U1RNK7_MOUSE Dedicator of cytokines	7673.9	9352.74	9243.76	5151.51	3947.58	4823.43	8738.65	11614.8	11470.7
Sorting nexin-6;Sorting nexin-6, N-terminally processed	Snx6	sp|Q6P8X1|SNX6_MOUSE Sorting nexin-6 OS=Mus musculus OX=10090 GN=Snx6 PE=1 SV=2;tr|A0A1W2P701|A0A1W2P701_MOUSE Sorting nexin-6 OS=Mus musculus OX=10090 GN=Snx6 PE=1 SV=1	1926.5	1241.81	2172.28	3637.42	3946.68	889.901	0	1324.81	1733.31
Cleavage and polyadenylation specificity factor subunit 6	Cpsf6	sp|Q6NVF9|CPSF6_MOUSE Cleavage and polyadenylation specificity factor subunit 6 OS=Mus musculus OX=10090 GN=Cpsf6 PE=1 SV=1;tr|H3BJ30|H3BJ30_MOUSE Cleavage and polyadenylation-specificity factor subunit 6 OS=Mus musculus OX=10090 GN=Cpsf6 PE=1 SV=1;tr|H3BJ	5296.3	4660.92	4231.32	4028.44	3941.24	3019.65	5973.34	6817.98	6801.69
ATP-dependent RNA helicase DDX19A	Ddx19a;Ddx19b	sp|Q61655|DD19A_MOUSE ATP-dependent RNA helicase DDX19A OS=Mus musculus OX=10090 GN=Ddx19a PE=1 SV=2;tr|Q8R3C7|Q8R3C7_MOUSE DEAD (Asp-Glu-Ala-Asp) box polypeptide 19b OS=Mus musculus OX=10090 GN=Ddx19b PE=1 SV=1;tr|Q8BZY3|Q8BZY3_MOUSE DEAD (Asp-Glu-Ala-Asp	2835.4	5384.78	3390.21	4328.66	3931.92	2245.16	1639.81	3021.58	2344.42
Growth arrest-specific protein 7	Gas7	sp|Q60780|GAS7_MOUSE Growth arrest-specific protein 7 OS=Mus musculus OX=10090 GN=Gas7 PE=1 SV=1;tr|B1ATI9|B1ATI9_MOUSE Growth arrest-specific protein 7 OS=Mus musculus OX=10090 GN=Gas7 PE=1 SV=1;tr|Q3U432|Q3U432_MOUSE Growth arrest-specific protein 7 OS=M	6277.8	6049.25	7243.06	2431.84	3899.87	3854.8	6704.83	6351.74	6968.56
Carbonic anhydrase 2	Ca2	sp|P00920|CAH2_MOUSE Carbonic anhydrase 2 OS=Mus musculus OX=10090 GN=Ca2 PE=1 SV=4	6032.9	5607.61	5756.12	2416.26	3891.52	3680.31	6774.75	5129.62	5185.88
High affinity copper uptake protein 1	Slc31a1	sp|Q8K211|COPT1_MOUSE High affinity copper uptake protein 1 OS=Mus musculus OX=10090 GN=Slc31a1 PE=2 SV=1	4157.8	3912.82	3673.33	2512.12	3884.22	2986.14	4519.71	5130.94	4825.24
Histone H1.0;Histone H1.0, N-terminally processed	H1f0	sp|P10922|H10_MOUSE Histone H1.0 OS=Mus musculus OX=10090 GN=H1-0 PE=2 SV=4	7428.1	4309.35	4085.98	3244.73	3868.56	5620.49	8433.55	6986.96	3844.57
ATP-dependent RNA helicase DDX39A	Ddx39a;Ddx39	sp|Q8VDW0|DX39A_MOUSE ATP-dependent RNA helicase DDX39A OS=Mus musculus OX=10090 GN=Ddx39a PE=1 SV=1;tr|D6RHT5|D6RHT5_MOUSE DEAD (Asp-Glu-Ala-Asp) box polypeptide 39 OS=Mus musculus OX=10090 GN=Ddx39 PE=1 SV=1	2998	3483.55	3020.95	4162.23	3867.3	2963.93	3573.56	3154.8	2030.01
Vacuolar protein sorting-associated protein 37A	Vps37a	sp|Q8CHS8|VP37A_MOUSE Vacuolar protein sorting-associated protein 37A OS=Mus musculus OX=10090 GN=Vps37a PE=1 SV=1	2681.1	4400.96	4888.6	1949.62	3832.19	2244.46	4713.72	5645.78	6458.55
Rabankyrin-5	Ankfy1	sp|Q810B6|ANFY1_MOUSE Rabankyrin-5 OS=Mus musculus OX=10090 GN=Ankfy1 PE=1 SV=2	2284.3	3075.01	3798.39	5413.03	3806.17	3956.19	3158.48	2613.41	1868.26
Signal recognition particle 14 kDa protein;Signal recognition particle 14 kDa protein, N-terminally processed	Srp14	sp|P16254|SRP14_MOUSE Signal recognition particle 14 kDa protein OS=Mus musculus OX=10090 GN=Srp14 PE=1 SV=1;tr|A2AUM6|A2AUM6_MOUSE Signal recognition particle 14 kDa protein OS=Mus musculus OX=10090 GN=Srp14 PE=1 SV=1	21503	21748.1	24213.8	5448.44	3788.14	6912.53	29928.1	26103.1	36439.8
Tetraspanin-15	Tspan15	sp|F7BWT7|TSN15_MOUSE Tetraspanin-15 OS=Mus musculus OX=10090 GN=Tspan15 PE=1 SV=2	7119.4	5813.02	5760.91	2009.82	3787.54	2839.96	9307.68	8884.85	9899.3
Peroxiredoxin-5, mitochondrial	Prdx5	sp|P99029|PRDX5_MOUSE Peroxiredoxin-5, mitochondrial OS=Mus musculus OX=10090 GN=Prdx5 PE=1 SV=2;tr|A0A494BAZ4|A0A494BAZ4_MOUSE Peroxiredoxin (Fragment) OS=Mus musculus OX=10090 GN=Prdx5 PE=1 SV=1;tr|G3UZJ4|G3UZJ4_MOUSE Peroxiredoxin-5, mitochondrial OS=Mu	3982.9	3661.28	3944.9	2453.95	3778.89	2461.18	5365.79	4272.29	4603.74
COP9 signalosome complex subunit 8	Cops8	sp|Q8VBV7|CSN8_MOUSE COP9 signalosome complex subunit 8 OS=Mus musculus OX=10090 GN=Cops8 PE=1 SV=1;tr|A0A087WPM5|A0A087WPM5_MOUSE COP9 signalosome complex subunit 8 (Fragment) OS=Mus musculus OX=10090 GN=Cops8 PE=1 SV=6	4477	3470.3	5148.14	6016.5	3774.65	4138.44	4375.95	3089.74	2946.02
Diphosphomevalonate decarboxylase	Mvd	sp|Q99JF5|MVD1_MOUSE Diphosphomevalonate decarboxylase OS=Mus musculus OX=10090 GN=Mvd PE=1 SV=2	2088.3	2141.64	1896.88	4248.33	3762.27	2834.32	2972.71	2489.74	2173.28
Glyceraldehyde-3-phosphate dehydrogenase	Gm3839	tr|S4R1W1|S4R1W1_MOUSE Glyceraldehyde-3-phosphate dehydrogenase OS=Mus musculus OX=10090 GN=Gm3839 PE=1 SV=1	0	1160.16	1114.06	3294.26	3747.96	1509.47	1290.19	1117.58	899.366
Very low-density lipoprotein receptor	Vldlr	sp|P98156|VLDLR_MOUSE Very low-density lipoprotein receptor OS=Mus musculus OX=10090 GN=Vldlr PE=1 SV=1;tr|F6RKS4|F6RKS4_MOUSE Very low-density lipoprotein receptor (Fragment) OS=Mus musculus OX=10090 GN=Vldlr PE=1 SV=1;tr|F8WIN7|F8WIN7_MOUSE Very low-dens	7742	5193.21	6375.81	3520.98	3744.83	3654.83	6285	5767.32	4578.13
Cytoskeleton-associated protein 5	Ckap5	sp|A2AGT5|CKAP5_MOUSE Cytoskeleton-associated protein 5 OS=Mus musculus OX=10090 GN=Ckap5 PE=1 SV=1;tr|Z4YL78|Z4YL78_MOUSE Cytoskeleton-associated protein 5 OS=Mus musculus OX=10090 GN=Ckap5 PE=1 SV=1;tr|A0A0R4J0K2|A0A0R4J0K2_MOUSE Cytoskeleton-associated	0	2188.14	2701.95	4584.01	3737.15	2794.11	1823.63	2275.61	1304
Noggin	Nog	sp|P97466|NOGG_MOUSE Noggin OS=Mus musculus OX=10090 GN=Nog PE=2 SV=1	2637	2391.13	2159.5	2361.83	3727.31	14605.4	1484.75	2818.95	1902.53
Long-chain specific acyl-CoA dehydrogenase, mitochondrial	Acadl	sp|P51174|ACADL_MOUSE Long-chain specific acyl-CoA dehydrogenase, mitochondrial OS=Mus musculus OX=10090 GN=Acadl PE=1 SV=2;tr|A0A0R4J083|A0A0R4J083_MOUSE Long-chain-specific acyl-CoA dehydrogenase, mitochondrial OS=Mus musculus OX=10090 GN=Acadl PE=1 SV=1	0	2389.08	1426.84	2979.17	3707.11	1466.09	0	933.454	1912.73
Mothers against decapentaplegic homolog 1;Mothers against decapentaplegic homolog 5;Mothers against decapentaplegic homolog	Smad1;Smad5	sp|P70340|SMAD1_MOUSE Mothers against decapentaplegic homolog 1 OS=Mus musculus OX=10090 GN=Smad1 PE=1 SV=2;sp|P97454|SMAD5_MOUSE Mothers against decapentaplegic homolog 5 OS=Mus musculus OX=10090 GN=Smad5 PE=1 SV=2;tr|Q8C3Y6|Q8C3Y6_MOUSE Mothers against d	5043.2	3974.25	3768.36	1431.18	3705.47	1036.88	3092.19	1958.79	2254.84
SUMO-activating enzyme subunit 1;SUMO-activating enzyme subunit 1, N-terminally processed	Sae1	sp|Q9R1T2|SAE1_MOUSE SUMO-activating enzyme subunit 1 OS=Mus musculus OX=10090 GN=Sae1 PE=1 SV=1	1802.9	1803.62	1831.45	7174.89	3703.01	3749.79	2293.7	1983.05	1853.92
ERI1 exoribonuclease 3	Eri3	sp|Q8C460|ERI3_MOUSE ERI1 exoribonuclease 3 OS=Mus musculus OX=10090 GN=Eri3 PE=1 SV=1;tr|A0A0R4J1R9|A0A0R4J1R9_MOUSE ERI1 exoribonuclease 3 (Fragment) OS=Mus musculus OX=10090 GN=Eri3 PE=1 SV=1	856.59	1766.12	3072.33	1407.26	3693.62	1308.97	0	2133.18	5831.18
Malate dehydrogenase, mitochondrial	Mdh2	sp|P08249|MDHM_MOUSE Malate dehydrogenase, mitochondrial OS=Mus musculus OX=10090 GN=Mdh2 PE=1 SV=3;tr|A0A0G2JF23|A0A0G2JF23_MOUSE Malate dehydrogenase (Fragment) OS=Mus musculus OX=10090 GN=Mdh2 PE=1 SV=1	2492.5	2563.58	1802.54	6564.33	3693.25	2683.19	2398.1	2339.52	1717.77
Lysyl oxidase homolog 3	Loxl3	tr|E9Q0X7|E9Q0X7_MOUSE Lysyl oxidase homolog OS=Mus musculus OX=10090 GN=Loxl3 PE=1 SV=1;sp|Q9Z175|LOXL3_MOUSE Lysyl oxidase homolog 3 OS=Mus musculus OX=10090 GN=Loxl3 PE=1 SV=2	2069.8	2513.79	3362.63	3919.73	3689.15	3782.14	3380.12	2942.44	5122.28
Podocan	Podn	sp|Q7TQ62|PODN_MOUSE Podocan OS=Mus musculus OX=10090 GN=Podn PE=2 SV=1	1855.6	2405.85	2600.1	5953.27	3682.81	3211.15	2547.44	2971.65	2414.5
Glycogenin-1	Gyg1;Gyg	sp|Q9R062|GLYG_MOUSE Glycogenin-1 OS=Mus musculus OX=10090 GN=Gyg1 PE=1 SV=3;tr|K3W4S6|K3W4S6_MOUSE Glycogenin OS=Mus musculus OX=10090 GN=Gyg PE=1 SV=1;tr|V9GX26|V9GX26_MOUSE Glycogenin (Fragment) OS=Mus musculus OX=10090 GN=Gyg PE=1 SV=1	8785.6	4640.71	3839.33	5880.94	3673.94	7543.04	12175.2	8786.6	4730.5
Catenin delta-2	Ctnnd2	sp|O35927|CTND2_MOUSE Catenin delta-2 OS=Mus musculus OX=10090 GN=Ctnnd2 PE=1 SV=1;tr|B7ZNF6|B7ZNF6_MOUSE Catenin delta-2 OS=Mus musculus OX=10090 GN=Ctnnd2 PE=1 SV=1;tr|E9QKH8|E9QKH8_MOUSE Catenin delta-2 OS=Mus musculus OX=10090 GN=Ctnnd2 PE=1 SV=1	4672.3	4921.61	3789.34	2733.07	3653.82	3478.57	8032.56	4760.66	5326.72
UMP-CMP kinase	Cmpk1	sp|Q9DBP5|KCY_MOUSE UMP-CMP kinase OS=Mus musculus OX=10090 GN=Cmpk1 PE=1 SV=1;tr|A0A0R4J093|A0A0R4J093_MOUSE UMP-CMP kinase OS=Mus musculus OX=10090 GN=Cmpk1 PE=1 SV=1	4136.6	5134.27	3202.17	3299.57	3650.46	4686.33	4900.04	3636.97	2492.86
Translationally-controlled tumor protein	Tpt1	sp|P63028|TCTP_MOUSE Translationally-controlled tumor protein OS=Mus musculus OX=10090 GN=Tpt1 PE=1 SV=1;tr|D3YU75|D3YU75_MOUSE Translationally-controlled tumor protein OS=Mus musculus OX=10090 GN=Tpt1 PE=1 SV=1	16288	10006.7	8220.52	3291.22	3645.47	7423.92	12126.4	10664.1	9221.99
Reticulon-1	Rtn1	sp|Q8K0T0|RTN1_MOUSE Reticulon-1 OS=Mus musculus OX=10090 GN=Rtn1 PE=1 SV=1	10577	8511.34	9125.57	6592.66	3628.47	7958.14	9683.26	12155.7	7539.6
Glycine--tRNA ligase	Gars	sp|Q9CZD3|GARS_MOUSE Glycine--tRNA ligase OS=Mus musculus OX=10090 GN=Gars1 PE=1 SV=1	3184.1	2040.29	1602.74	2021.45	3613.64	2236.7	2949.96	2358.38	834.921
Protein LSM12 homolog	Lsm12	sp|Q9D0R8|LSM12_MOUSE Protein LSM12 homolog OS=Mus musculus OX=10090 GN=Lsm12 PE=1 SV=1	1743.7	1716.04	1601.57	2391.02	3601.64	2359.08	1260.32	1186.62	2956.3
Far upstream element (FUSE)-binding protein 3	Fubp3	tr|A0A0A6YVV5|A0A0A6YVV5_MOUSE Far upstream element (FUSE)-binding protein 3 (Fragment) OS=Mus musculus OX=10090 GN=Fubp3 PE=1 SV=1;tr|A2AJ72|A2AJ72_MOUSE Far upstream element (FUSE)-binding protein 3 OS=Mus musculus OX=10090 GN=Fubp3 PE=1 SV=1;tr|Q3TIX6|Q	4466.6	3735.6	4097.75	4032.23	3601.04	2696.86	5800.97	6083.96	4000.65
Low molecular weight phosphotyrosine protein phosphatase	Acp1	sp|Q9D358|PPAC_MOUSE Low molecular weight phosphotyrosine protein phosphatase OS=Mus musculus OX=10090 GN=Acp1 PE=1 SV=3;tr|A0A1W2P7X3|A0A1W2P7X3_MOUSE Low molecular weight phosphotyrosine protein phosphatase OS=Mus musculus OX=10090 GN=Acp1 PE=1 SV=1;tr|Q	7697	4968.04	7925.58	6085.81	3578.46	5045.71	4492.22	7657.42	5571.69
Sequestosome-1	Sqstm1	sp|Q64337|SQSTM_MOUSE Sequestosome-1 OS=Mus musculus OX=10090 GN=Sqstm1 PE=1 SV=1;tr|D3YZJ1|D3YZJ1_MOUSE Sequestosome-1 OS=Mus musculus OX=10090 GN=Sqstm1 PE=1 SV=1	15211	17424	11278	5145.44	3566.31	5042.18	8287.56	6393.16	5966.47
A-kinase anchor protein 12	Akap12	sp|Q9WTQ5|AKA12_MOUSE A-kinase anchor protein 12 OS=Mus musculus OX=10090 GN=Akap12 PE=1 SV=1;tr|A0A668KLD3|A0A668KLD3_MOUSE A-kinase anchor protein 12 OS=Mus musculus OX=10090 GN=Akap12 PE=4 SV=1;tr|A0A668KLV9|A0A668KLV9_MOUSE A-kinase anchor protein 12 O	6121.6	8450.56	5185.25	3425.27	3559	4961.77	4588.1	5058.27	2559.26
14 kDa phosphohistidine phosphatase	Phpt1	sp|Q9DAK9|PHP14_MOUSE 14 kDa phosphohistidine phosphatase OS=Mus musculus OX=10090 GN=Phpt1 PE=1 SV=1	2943.1	3476.67	2814.92	3955.85	3553.64	2297.18	2807.6	4526.08	2865.4
Prefoldin subunit 1	Pfdn1	sp|Q9CWM4|PFD1_MOUSE Prefoldin subunit 1 OS=Mus musculus OX=10090 GN=Pfdn1 PE=1 SV=1;tr|A0A494BAH5|A0A494BAH5_MOUSE Prefoldin subunit 1 (Fragment) OS=Mus musculus OX=10090 GN=Pfdn1 PE=1 SV=1;tr|Q9CQF7|Q9CQF7_MOUSE Prefoldin 1 OS=Mus musculus OX=10090 GN=Pf	1837.5	2152.7	2997.1	3929.29	3549.61	1915.76	3823.26	4010.8	4034.71
Neural cell adhesion molecule L1-like protein;Processed neural cell adhesion molecule L1-like protein	Chl1	sp|P70232|NCHL1_MOUSE Neural cell adhesion molecule L1-like protein OS=Mus musculus OX=10090 GN=Chl1 PE=1 SV=2	6097.4	5840.77	6532.86	3121.21	3510.33	4445.62	7404.08	7851.28	8232.7
Syntaxin-12	Stx12	sp|Q9ER00|STX12_MOUSE Syntaxin-12 OS=Mus musculus OX=10090 GN=Stx12 PE=1 SV=1	5739.9	6940.08	4455.77	2767.93	3506.16	1716.58	7318.1	5847.08	7785.86
Calcium-transporting ATPase	Atp2b4	sp|Q6Q477|AT2B4_MOUSE Plasma membrane calcium-transporting ATPase 4 OS=Mus musculus OX=10090 GN=Atp2b4 PE=1 SV=1;tr|E9Q828|E9Q828_MOUSE Calcium-transporting ATPase OS=Mus musculus OX=10090 GN=Atp2b4 PE=1 SV=1;tr|F7AAP4|F7AAP4_MOUSE Calcium-transporting ATP	1862.6	3461.51	1562.28	2747.89	3504.44	4003.1	5663.77	9583.28	4583.25
Low-density lipoprotein receptor	Ldlr	sp|P35951|LDLR_MOUSE Low-density lipoprotein receptor OS=Mus musculus OX=10090 GN=Ldlr PE=1 SV=2;tr|A0A1L1SRE8|A0A1L1SRE8_MOUSE Low-density lipoprotein receptor OS=Mus musculus OX=10090 GN=Ldlr PE=1 SV=1	5896	2988.09	4719.73	3482.28	3467.84	2544.06	5673.26	3918.12	3361.96
Vitamin K-dependent protein S	Pros1	sp|Q08761|PROS_MOUSE Vitamin K-dependent protein S OS=Mus musculus OX=10090 GN=Pros1 PE=2 SV=1	9437.3	7458.32	6260.82	5588.06	3466.73	10087.5	6600.85	7373.53	6399.23
Gamma-soluble NSF attachment protein	Napg	sp|Q9CWZ7|SNAG_MOUSE Gamma-soluble NSF attachment protein OS=Mus musculus OX=10090 GN=Napg PE=1 SV=1;tr|A0A494BA49|A0A494BA49_MOUSE Gamma-soluble NSF attachment protein OS=Mus musculus OX=10090 GN=Napg PE=1 SV=1;tr|A0A494BAX2|A0A494BAX2_MOUSE Gamma-soluble	3210.9	4807.08	3920.41	1755.38	3452.71	3510.84	3665.82	3824.28	4349.8
Ras-related protein Rab-35	Rab35	sp|Q6PHN9|RAB35_MOUSE Ras-related protein Rab-35 OS=Mus musculus OX=10090 GN=Rab35 PE=1 SV=1	4844	5210.94	6306.6	4404.33	3434.15	5785.72	7346.16	8983.11	7594.66
Chloride intracellular channel protein 5	Clic5	sp|Q8BXK9|CLIC5_MOUSE Chloride intracellular channel protein 5 OS=Mus musculus OX=10090 GN=Clic5 PE=1 SV=1;tr|A0A668KLB7|A0A668KLB7_MOUSE Chloride intracellular channel protein 5 OS=Mus musculus OX=10090 GN=Clic5 PE=4 SV=1	5336.4	5911.88	5146.33	5129.25	3409.4	2987.56	1682.52	6194.7	5026.68
Obg-like ATPase 1	Ola1	sp|Q9CZ30|OLA1_MOUSE Obg-like ATPase 1 OS=Mus musculus OX=10090 GN=Ola1 PE=1 SV=1;tr|B1AYJ9|B1AYJ9_MOUSE Obg-like ATPase 1 OS=Mus musculus OX=10090 GN=Ola1 PE=1 SV=1	1802.4	5126.58	3232.15	5980.08	3399.27	3895.09	4228.71	3030.78	4302.86
Epimerase family protein SDR39U1	Sdr39u1	sp|Q5M8N4|D39U1_MOUSE Epimerase family protein SDR39U1 OS=Mus musculus OX=10090 GN=Sdr39u1 PE=1 SV=2	7929.5	8498.16	12714.9	2580.01	3391.22	3459.35	11201	9729.34	16731.3
von Willebrand factor A domain-containing protein 5A	Vwa5a	sp|Q99KC8|VMA5A_MOUSE von Willebrand factor A domain-containing protein 5A OS=Mus musculus OX=10090 GN=Vwa5a PE=1 SV=2	3737.4	2979.23	2282.16	1729.23	3379.07	1592.97	4657.61	4414.37	3583.04
Granulins;Acrogranin;Granulin-1;Granulin-2;Granulin-3;Granulin-4;Granulin-5;Granulin-6;Granulin-7	Grn	sp|P28798|GRN_MOUSE Progranulin OS=Mus musculus OX=10090 GN=Grn PE=1 SV=2;tr|Q3U9N4|Q3U9N4_MOUSE Progranulin OS=Mus musculus OX=10090 GN=Grn PE=1 SV=1;tr|H3BJE0|H3BJE0_MOUSE Progranulin (Fragment) OS=Mus musculus OX=10090 GN=Grn PE=1 SV=1	2391.4	2278.65	1052.73	2088.02	3345.6	1323.87	1606.74	2491.25	1850.97
	Rap1gds1	tr|E9Q912|E9Q912_MOUSE RAP1, GTP-GDP dissociation stimulator 1 OS=Mus musculus OX=10090 GN=Rap1gds1 PE=1 SV=1;tr|Q3TU36|Q3TU36_MOUSE RAP1, GTP-GDP dissociation stimulator 1 OS=Mus musculus OX=10090 GN=Rap1gds1 PE=1 SV=1;tr|A0A0G2JGC8|A0A0G2JGC8_MOUSE RAP1,	7127.1	6744.41	5063.97	4739.3	3336.58	6991.36	5122.24	4554.41	5050.16
Phosphatidylinositol-binding clathrin assembly protein	Picalm	sp|Q7M6Y3|PICAL_MOUSE Phosphatidylinositol-binding clathrin assembly protein OS=Mus musculus OX=10090 GN=Picalm PE=1 SV=1;tr|A0A1L1SUR7|A0A1L1SUR7_MOUSE Phosphatidylinositol-binding clathrin assembly protein (Fragment) OS=Mus musculus OX=10090 GN=Picalm PE	9263.4	10981.3	7539.6	3197.79	3326.89	3444.54	5172.9	4192.18	4787.68
U8 snoRNA-decapping enzyme;Protein syndesmos	Nudt16;Nudt16l1;1700080E11Rik	sp|Q6P3D0|NUD16_MOUSE U8 snoRNA-decapping enzyme OS=Mus musculus OX=10090 GN=Nudt16 PE=1 SV=1;sp|Q8VHN8|TIRR_MOUSE Tudor-interacting repair regulator protein OS=Mus musculus OX=10090 GN=Nudt16l1 PE=1 SV=2;tr|A0A087WSB5|A0A087WSB5_MOUSE U8 snoRNA-decapping	2292.6	2411.71	2522.16	2986.45	3321.52	2692.01	0	1147.85	2659.82
Glutaminyl-tRNA synthetase	Qars	tr|A0A140LIZ4|A0A140LIZ4_MOUSE Glutaminyl-tRNA synthetase (Fragment) OS=Mus musculus OX=10090 GN=Qars PE=1 SV=1;tr|D3Z158|D3Z158_MOUSE Glutaminyl-tRNA synthetase OS=Mus musculus OX=10090 GN=Qars PE=1 SV=2;sp|Q8BML9|SYQ_MOUSE Glutamine--tRNA ligase OS=Mus m	4263.6	3304.73	3118.59	1775.36	3313.85	986.535	1335.27	3390.44	3170.04
Protein arginine N-methyltransferase 5	Prmt5	sp|Q8CIG8|ANM5_MOUSE Protein arginine N-methyltransferase 5 OS=Mus musculus OX=10090 GN=Prmt5 PE=1 SV=3;tr|A0A0R4J049|A0A0R4J049_MOUSE Protein arginine N-methyltransferase 5 OS=Mus musculus OX=10090 GN=Prmt5 PE=1 SV=1;tr|F6QQQ6|F6QQQ6_MOUSE Protein arginin	2792	2813.95	1999.73	2801.36	3290.52	1738.54	2737.26	2911.99	2318.9
Thy-1 membrane glycoprotein	Thy1	sp|P01831|THY1_MOUSE Thy-1 membrane glycoprotein OS=Mus musculus OX=10090 GN=Thy1 PE=1 SV=1;tr|A0A1L1SUX8|A0A1L1SUX8_MOUSE Thy-1 membrane glycoprotein (Fragment) OS=Mus musculus OX=10090 GN=Thy1 PE=1 SV=1	5935	9866.07	6956.11	4461.74	3284.03	4489.09	9185.14	7972.82	8739.72
Phytanoyl-CoA hydroxylase-interacting protein-like	Phyhipl	sp|Q8BGT8|PHIPL_MOUSE Phytanoyl-CoA hydroxylase-interacting protein-like OS=Mus musculus OX=10090 GN=Phyhipl PE=1 SV=1;tr|F6U6Z2|F6U6Z2_MOUSE Phytanoyl-CoA hydroxylase-interacting protein-like (Fragment) OS=Mus musculus OX=10090 GN=Phyhipl PE=1 SV=1;tr|F7D	1372.2	1465.37	2304.68	2184.69	3265.62	1241.52	2358.18	2105.65	3636.47
Casein kinase I isoform alpha	Csnk1a1	sp|Q8BK63|KC1A_MOUSE Casein kinase I isoform alpha OS=Mus musculus OX=10090 GN=Csnk1a1 PE=1 SV=2;tr|H7BXB1|H7BXB1_MOUSE Casein kinase I isoform alpha OS=Mus musculus OX=10090 GN=Csnk1a1 PE=1 SV=1;tr|E9Q4G7|E9Q4G7_MOUSE Casein kinase I isoform alpha OS=Mus	5826.5	4927.4	5757.18	3458.1	3265.32	2469.38	5588.96	5995.09	6592.56
Matrix-remodeling-associated protein 8	Mxra8	sp|Q9DBV4|MXRA8_MOUSE Matrix remodeling-associated protein 8 OS=Mus musculus OX=10090 GN=Mxra8 PE=1 SV=1	4971.6	4560.3	3439.88	3155.71	3249.44	2780.53	1557.75	5103.68	3790.33
Caldesmon 1	Cald1	tr|E9QA15|E9QA15_MOUSE Caldesmon 1 OS=Mus musculus OX=10090 GN=Cald1 PE=1 SV=1;tr|Q8VCQ8|Q8VCQ8_MOUSE Caldesmon 1 OS=Mus musculus OX=10090 GN=Cald1 PE=1 SV=1;tr|E9Q0M9|E9Q0M9_MOUSE Caldesmon 1 OS=Mus musculus OX=10090 GN=Cald1 PE=1 SV=1;tr|E9QA16|E9QA16_MO	5833.7	3613.53	4598.24	2663.37	3249.3	4828.02	8204.79	6089.54	5341.65
Rho GTPase-activating protein 1	Arhgap1	sp|Q5FWK3|RHG01_MOUSE Rho GTPase-activating protein 1 OS=Mus musculus OX=10090 GN=Arhgap1 PE=1 SV=1;tr|A2AH25|A2AH25_MOUSE Rho GTPase-activating protein 1 OS=Mus musculus OX=10090 GN=Arhgap1 PE=1 SV=1	2785.3	1708.49	1810.95	4833.59	3233.12	1032.03	0	2674.22	1850.59
Exportin-7	Xpo7	sp|Q9EPK7|XPO7_MOUSE Exportin-7 OS=Mus musculus OX=10090 GN=Xpo7 PE=1 SV=3;tr|A0A2I3BQV5|A0A2I3BQV5_MOUSE Exportin-7 OS=Mus musculus OX=10090 GN=Xpo7 PE=1 SV=1;tr|E9PUW7|E9PUW7_MOUSE Exportin-7 OS=Mus musculus OX=10090 GN=Xpo7 PE=1 SV=1	2250.3	1694.07	2488.25	3360.98	3189.81	2220.92	2133.2	2789.3	1717.69
Endoplasmic reticulum resident protein 44	Erp44	sp|Q9D1Q6|ERP44_MOUSE Endoplasmic reticulum resident protein 44 OS=Mus musculus OX=10090 GN=Erp44 PE=1 SV=1	3366.9	2982.81	3373.92	2488.8	3188.4	3138.41	2246.53	3230.57	3819.82
P2X purinoceptor 7;P2X purinoceptor	P2rx7	sp|Q9Z1M0|P2RX7_MOUSE P2X purinoceptor 7 OS=Mus musculus OX=10090 GN=P2rx7 PE=1 SV=2;tr|C8YIX4|C8YIX4_MOUSE P2X purinoceptor OS=Mus musculus OX=10090 GN=P2rx7 PE=1 SV=1;tr|Q3UN00|Q3UN00_MOUSE P2X purinoceptor OS=Mus musculus OX=10090 GN=P2rx7 PE=1 SV=1;tr|	9091.5	8352.44	5541.04	2080.08	3186.38	6188.75	7184.53	7190.65	5040.77
Calcitonin gene-related peptide type 1 receptor	Calcrl	sp|Q9R1W5|CALRL_MOUSE Calcitonin gene-related peptide type 1 receptor OS=Mus musculus OX=10090 GN=Calcrl PE=1 SV=2	5482.7	5087.55	5497.91	2770.86	3183.7	4024.96	3208.87	4562.46	4112.47
Synaptosomal-associated protein 23;Synaptosomal-associated protein	Snap23	sp|O09044|SNP23_MOUSE Synaptosomal-associated protein 23 OS=Mus musculus OX=10090 GN=Snap23 PE=1 SV=1;tr|E9Q8A1|E9Q8A1_MOUSE Synaptosomal-associated protein 23 OS=Mus musculus OX=10090 GN=Snap23 PE=1 SV=1;tr|B0R030|B0R030_MOUSE Synaptosomal-associated prot	5862	7295.46	5328.08	3731.91	3164.77	4480.19	4588.24	6231.17	5733.87
Cathepsin B;Cathepsin B light chain;Cathepsin B heavy chain	Ctsb	sp|P10605|CATB_MOUSE Cathepsin B OS=Mus musculus OX=10090 GN=Ctsb PE=1 SV=2	4209.6	2649.77	1538.21	3088.28	3164.77	4039.42	4104.91	3678.14	2515.48
Wiskott-Aldrich syndrome protein family member 2	Wasf2	sp|Q8BH43|WASF2_MOUSE Wiskott-Aldrich syndrome protein family member 2 OS=Mus musculus OX=10090 GN=Wasf2 PE=1 SV=1	6243.1	6652.8	4287.54	5472.22	3162.46	4244.42	2777.31	4131.1	3571.81
Dynamin-3	Dnm3	sp|Q8BZ98|DYN3_MOUSE Dynamin-3 OS=Mus musculus OX=10090 GN=Dnm3 PE=1 SV=1;tr|E9QLL2|E9QLL2_MOUSE Dynamin-3 OS=Mus musculus OX=10090 GN=Dnm3 PE=1 SV=1	1689	2600.42	1900.98	2748.1	3134.8	3648.74	1973.53	3541.55	3344.34
Heterogeneous nuclear ribonucleoprotein A/B	Hnrnpab	sp|Q99020|ROAA_MOUSE Heterogeneous nuclear ribonucleoprotein A/B OS=Mus musculus OX=10090 GN=Hnrnpab PE=1 SV=1;tr|Q20BD0|Q20BD0_MOUSE Heterogeneous nuclear ribonucleoprotein A/B OS=Mus musculus OX=10090 GN=Hnrnpab PE=1 SV=1;tr|Q80XR6|Q80XR6_MOUSE Heterogen	2711	2334.67	2089.07	3104.77	3116.99	4078.66	2207.31	877.013	1751.32
Ephrin type-A receptor 4	Epha4	sp|Q03137|EPHA4_MOUSE Ephrin type-A receptor 4 OS=Mus musculus OX=10090 GN=Epha4 PE=1 SV=2	2662.9	3819.3	4973.25	3085.24	3105.73	4806.68	2964.34	4249.36	5225.57
Ras-related protein M-Ras	Mras	sp|O08989|RASM_MOUSE Ras-related protein M-Ras OS=Mus musculus OX=10090 GN=Mras PE=1 SV=1;tr|D3Z2V6|D3Z2V6_MOUSE Ras-related protein M-Ras (Fragment) OS=Mus musculus OX=10090 GN=Mras PE=1 SV=1	3351.6	3394.58	2436.13	2182.82	3100.44	0	5723.79	3718.86	5938.73
Uncharacterized protein C10orf88 homolog		sp|Q9D2Q3|PAAT_MOUSE ATPase PAAT OS=Mus musculus OX=10090 GN=Paat PE=2 SV=1;tr|A0A140LJB8|A0A140LJB8_MOUSE RIKEN cDNA 2310057M21 gene OS=Mus musculus OX=10090 GN=2310057M21Rik PE=1 SV=1;tr|A0A140LJK0|A0A140LJK0_MOUSE RIKEN cDNA 2310057M21 gene (Fragment) O	7715	5237.15	5691.7	4208.72	3090.98	1919.99	7898.58	5126.78	7411.99
PAB-dependent poly(A)-specific ribonuclease subunit PAN2	Pan2	sp|Q8BGF7|PAN2_MOUSE PAN2-PAN3 deadenylation complex catalytic subunit Pan2 OS=Mus musculus OX=10090 GN=Pan2 PE=1 SV=1	4554.4	5759.86	5119.6	3522.04	3083.74	2226.47	3892.76	5311.61	6301.49
Heterogeneous nuclear ribonucleoprotein L	Hnrnpl	sp|Q8R081|HNRPL_MOUSE Heterogeneous nuclear ribonucleoprotein L OS=Mus musculus OX=10090 GN=Hnrnpl PE=1 SV=2;tr|G3UY38|G3UY38_MOUSE Heterogeneous nuclear ribonucleoprotein L OS=Mus musculus OX=10090 GN=Hnrnpl PE=1 SV=1;tr|G5E924|G5E924_MOUSE Heterogeneous	2448.3	1651.23	1912.26	3934.96	3076.81	2139.18	2300.68	2725.21	1833.6
MIT domain-containing protein 1	Mitd1	sp|Q8VDV8|MITD1_MOUSE MIT domain-containing protein 1 OS=Mus musculus OX=10090 GN=Mitd1 PE=1 SV=1	4293.1	3551.29	2775.58	1707.68	3057.73	2153.73	2392.94	2990.77	2720.59
Protocadherin beta-14	Pcdhb14	sp|Q6PB90|PCDBE_MOUSE Protocadherin beta-14 OS=Mus musculus OX=10090 GN=Pcdhb14 PE=1 SV=2	7223.7	5732.91	8539.41	3855.89	3053.33	4096.73	7312.24	8599.11	9504.1
Vacuolar protein sorting-associated protein 26A	Vps26a	sp|P40336|VP26A_MOUSE Vacuolar protein sorting-associated protein 26A OS=Mus musculus OX=10090 GN=Vps26a PE=1 SV=1;tr|A0A1W2P7Z9|A0A1W2P7Z9_MOUSE Vacuolar protein sorting-associated protein 26A (Fragment) OS=Mus musculus OX=10090 GN=Vps26a PE=1 SV=1	1390.4	1418.07	2385.07	2486.32	3043.49	1356.32	1972.27	1135.64	2728.49
6-phosphogluconolactonase	Pgls	sp|Q9CQ60|6PGL_MOUSE 6-phosphogluconolactonase OS=Mus musculus OX=10090 GN=Pgls PE=1 SV=1;tr|F6X8L5|F6X8L5_MOUSE 6-phosphogluconolactonase (Fragment) OS=Mus musculus OX=10090 GN=Pgls PE=1 SV=1;tr|Q8CBG6|Q8CBG6_MOUSE 6-phosphogluconolactonase OS=Mus musculu	2539.3	4027.86	4052.44	5203.11	3041.7	3989.26	2620.16	4689.93	3267.52
Integral membrane protein 2C;CT-BRI3	Itm2c	sp|Q91VK4|ITM2C_MOUSE Integral membrane protein 2C OS=Mus musculus OX=10090 GN=Itm2c PE=1 SV=2;tr|A0A087WRM2|A0A087WRM2_MOUSE Integral membrane protein 2C OS=Mus musculus OX=10090 GN=Itm2c PE=1 SV=1	8225.1	8012.66	4051.54	2987.97	3039.62	5663.25	5079.11	2851.08	2993.09
Isocitrate dehydrogenase [NADP], mitochondrial	Idh2	sp|P54071|IDHP_MOUSE Isocitrate dehydrogenase [NADP], mitochondrial OS=Mus musculus OX=10090 GN=Idh2 PE=1 SV=3	2052.2	1292.26	2460.3	3221.26	3026.5	2894.09	1200.93	2078.83	1810.04
Junction plakoglobin	Jup	sp|Q02257|PLAK_MOUSE Junction plakoglobin OS=Mus musculus OX=10090 GN=Jup PE=1 SV=3	6496.6	6681.29	4143.53	5027.68	3024.49	9414.8	3028.54	5139.71	4386.08
Neurolysin, mitochondrial	Nln	sp|Q91YP2|NEUL_MOUSE Neurolysin, mitochondrial OS=Mus musculus OX=10090 GN=Nln PE=1 SV=1;tr|A0A286YD77|A0A286YD77_MOUSE Neurolysin, mitochondrial (Fragment) OS=Mus musculus OX=10090 GN=Nln PE=1 SV=1;tr|A0A286YD12|A0A286YD12_MOUSE Neurolysin, mitochondrial	3927.4	2933.68	2750.5	3048.77	3023	3305.23	4489.98	2513.2	1830.02
WD40 repeat-containing protein SMU1;WD40 repeat-containing protein SMU1, N-terminally processed	Smu1	sp|Q3UKJ7|SMU1_MOUSE WD40 repeat-containing protein SMU1 OS=Mus musculus OX=10090 GN=Smu1 PE=2 SV=2	1988.5	1166.02	1666.2	1569.99	3018.82	1527.46	4148.45	2001.11	1490.68
Protein deglycase DJ-1	Park7	sp|Q99LX0|PARK7_MOUSE Parkinson disease protein 7 homolog OS=Mus musculus OX=10090 GN=Park7 PE=1 SV=1;tr|A2A817|A2A817_MOUSE Parkinson disease protein 7 homolog (Fragment) OS=Mus musculus OX=10090 GN=Park7 PE=1 SV=1;tr|A2A816|A2A816_MOUSE Parkinson disease	3485.2	3742.78	3612.75	2224.7	2999.44	3273.31	1849.59	1924.45	1914.82
NEDD4-binding protein 1	N4bp1	sp|Q6A037|N4BP1_MOUSE NEDD4-binding protein 1 OS=Mus musculus OX=10090 GN=N4bp1 PE=1 SV=2	6959.9	6211.31	5940.86	3712.74	2972.91	3016.21	7745.47	6143.8	6784.62
Coactosin-like protein	Cotl1	sp|Q9CQI6|COTL1_MOUSE Coactosin-like protein OS=Mus musculus OX=10090 GN=Cotl1 PE=1 SV=3	4416	3102.1	3144.09	3386.98	2971.86	7393.5	8712.41	9728.46	11047.4
CKLF-like MARVEL transmembrane domain-containing protein 6	Cmtm6	sp|Q9CZ69|CKLF6_MOUSE CKLF-like MARVEL transmembrane domain-containing protein 6 OS=Mus musculus OX=10090 GN=Cmtm6 PE=1 SV=1	5944	4690.79	3984.88	1973.4	2964.71	2967.36	6621.78	5401.2	4724.09
Leucine-rich repeat neuronal protein 1	Lrrn1	sp|Q61809|LRRN1_MOUSE Leucine-rich repeat neuronal protein 1 OS=Mus musculus OX=10090 GN=Lrrn1 PE=2 SV=1	3685.9	3548.21	4007.67	1743.95	2953.75	1098.95	1881.97	0	2674.28
ATP-dependent RNA helicase DHX36	Dhx36	sp|Q8VHK9|DHX36_MOUSE ATP-dependent DNA/RNA helicase DHX36 OS=Mus musculus OX=10090 GN=Dhx36 PE=1 SV=2	1542.3	2155.48	1725.66	4160.26	2934.74	1358.7	0	701.042	1495.97
Ragulator complex protein LAMTOR1	Lamtor1	sp|Q9CQ22|LTOR1_MOUSE Ragulator complex protein LAMTOR1 OS=Mus musculus OX=10090 GN=Lamtor1 PE=1 SV=1;tr|A0A0A6YX02|A0A0A6YX02_MOUSE Ragulator complex protein LAMTOR1 OS=Mus musculus OX=10090 GN=Lamtor1 PE=1 SV=1	1707.6	791.892	0	2873.14	2931.83	3240.16	2251.97	4287.6	2000.99
Ras GTPase-activating-like protein IQGAP1	Iqgap1	sp|Q9JKF1|IQGA1_MOUSE Ras GTPase-activating-like protein IQGAP1 OS=Mus musculus OX=10090 GN=Iqgap1 PE=1 SV=2	2087.6	2736.62	2725.32	2083.27	2893.45	3507.14	3849.91	4320.89	5298.55
Trophoblast glycoprotein	Tpbg	sp|Q9Z0L0|TPBG_MOUSE Trophoblast glycoprotein OS=Mus musculus OX=10090 GN=Tpbg PE=1 SV=3	3826.4	4123.49	4577.74	3785.94	2878.17	2657.62	3720.39	3334.06	4156.25
Unconventional myosin-Ic	Myo1c	sp|Q9WTI7|MYO1C_MOUSE Unconventional myosin-Ic OS=Mus musculus OX=10090 GN=Myo1c PE=1 SV=2	7376.5	3736.33	4994.44	3416.87	2875.48	3862.55	8198.23	10145.4	6624.57
Zinc finger CCCH-type antiviral protein 1	Zc3hav1	sp|Q3UPF5|ZCCHV_MOUSE Zinc finger CCCH-type antiviral protein 1 OS=Mus musculus OX=10090 GN=Zc3hav1 PE=1 SV=1;tr|G3X9X5|G3X9X5_MOUSE Zinc finger CCCH-type antiviral protein 1 OS=Mus musculus OX=10090 GN=Zc3hav1 PE=1 SV=1;tr|D3Z5I1|D3Z5I1_MOUSE Zinc finger	3150.7	3114.11	2989.49	1555.87	2837.92	3312.81	3655.07	4369.22	4440.71
Cystatin-C	Cst3	sp|P21460|CYTC_MOUSE Cystatin-C OS=Mus musculus OX=10090 GN=Cst3 PE=1 SV=2;tr|A2APX3|A2APX3_MOUSE Cystatin-C (Fragment) OS=Mus musculus OX=10090 GN=Cst3 PE=1 SV=1	3015.4	2478.64	1773.9	1940.72	2836.8	4564.83	2167.25	3260.14	3290.65
Protein FAM171A2	Fam171a2	sp|A2A699|F1712_MOUSE Protein FAM171A2 OS=Mus musculus OX=10090 GN=Fam171a2 PE=1 SV=1	5384.4	4779.47	3582.93	3496.59	2829.34	3289.89	1894.25	5398.72	4401.02
Plexin-A2	Plxna2	sp|P70207|PLXA2_MOUSE Plexin-A2 OS=Mus musculus OX=10090 GN=Plxna2 PE=1 SV=2	3277.9	4494.62	3244.23	1666.6	2821.14	2720.58	2825.47	2373.78	2161.29
CTP synthase 1	Ctps1	sp|P70698|PYRG1_MOUSE CTP synthase 1 OS=Mus musculus OX=10090 GN=Ctps1 PE=1 SV=2	0	1282.6	1729.6	5327.55	2809.96	2466.03	0	1285.86	562.077
Ubiquitin thioesterase OTUB1	Otub1	sp|Q7TQI3|OTUB1_MOUSE Ubiquitin thioesterase OTUB1 OS=Mus musculus OX=10090 GN=Otub1 PE=1 SV=2;tr|D3Z7K0|D3Z7K0_MOUSE Ubiquitin thioesterase OTUB1 (Fragment) OS=Mus musculus OX=10090 GN=Otub1 PE=1 SV=1;tr|D3YWF6|D3YWF6_MOUSE Ubiquitin thioesterase OTUB1 OS	1892.1	2625.39	1964.38	4597.31	2808.85	3708.26	2465.09	1779.63	1984.73
Protocadherin beta 21	Pcdhb21;Pcdhb19;Pcdhb22;Pcdhb13;Pcdhb7;Pcdhb6;Pcdhb4;Pcdhb15;Pcdhb5;Pcdhb2;Pcdhb17;Pcdhb9	tr|Q91V48|Q91V48_MOUSE Protocadherin beta 21 OS=Mus musculus OX=10090 GN=Pcdhb21 PE=2 SV=1;tr|Q91Y01|Q91Y01_MOUSE Protocadherin beta 19 OS=Mus musculus OX=10090 GN=Pcdhb19 PE=1 SV=1;tr|Q52KQ3|Q52KQ3_MOUSE Pcdhb22 protein OS=Mus musculus OX=10090 GN=Pcdhb22	5919	2934.41	5354.17	3306.5	2777.09	4499.05	4048.94	6237.01	6700.54
Protein disulfide-isomerase A6	Pdia6	sp|Q922R8|PDIA6_MOUSE Protein disulfide-isomerase A6 OS=Mus musculus OX=10090 GN=Pdia6 PE=1 SV=3;tr|Q3TML0|Q3TML0_MOUSE Protein disulfide-isomerase A6 OS=Mus musculus OX=10090 GN=Pdia6 PE=1 SV=1	3300.8	2587.09	3065.09	5203.11	2755.25	5088.82	2151.48	4241.31	4048.75
Vigilin	Hdlbp	sp|Q8VDJ3|VIGLN_MOUSE Vigilin OS=Mus musculus OX=10090 GN=Hdlbp PE=1 SV=1;tr|A0A087WP83|A0A087WP83_MOUSE Vigilin OS=Mus musculus OX=10090 GN=Hdlbp PE=1 SV=1	1858.3	1454.98	2066.39	3253.08	2749.29	2098.71	2386.38	1257	2554.7
Wolframin	Wfs1	sp|P56695|WFS1_MOUSE Wolframin OS=Mus musculus OX=10090 GN=Wfs1 PE=1 SV=1;tr|Q3UN10|Q3UN10_MOUSE Wolframin OS=Mus musculus OX=10090 GN=Wfs1 PE=1 SV=1	4764.4	7175.29	7659.39	3867.93	2746.23	2613.71	6344.18	7176.13	7718.42
Transmembrane protein 242	Tmem242	sp|Q8VCR3|TM242_MOUSE Transmembrane protein 242 OS=Mus musculus OX=10090 GN=Tmem242 PE=2 SV=1	7491.8	8359.76	9217.14	2966.32	2728.12	2258.3	6730.79	5342.51	7965.11
Eukaryotic translation initiation factor 3 subunit M	Eif3m	sp|Q99JX4|EIF3M_MOUSE Eukaryotic translation initiation factor 3 subunit M OS=Mus musculus OX=10090 GN=Eif3m PE=1 SV=1;tr|A2A701|A2A701_MOUSE Eukaryotic translation initiation factor 3 subunit M (Fragment) OS=Mus musculus OX=10090 GN=Eif3m PE=1 SV=1;tr|A2A	2540.4	2070.24	2437.3	3016.65	2707.47	2974.59	3607.2	3078.67	3269.44
Endophilin-A3	Sh3gl3	sp|Q62421|SH3G3_MOUSE Endophilin-A3 OS=Mus musculus OX=10090 GN=Sh3gl3 PE=1 SV=1;tr|J3QQ44|J3QQ44_MOUSE Endophilin-A3 OS=Mus musculus OX=10090 GN=Sh3gl3 PE=1 SV=1;tr|A0A0R4J0B8|A0A0R4J0B8_MOUSE Endophilin-A3 OS=Mus musculus OX=10090 GN=Sh3gl3 PE=1 SV=1;tr|	4879.4	3674.9	5051.35	1214.02	2704.42	2124.81	1776.03	1675.88	4979.31
Nucleoside diphosphate kinase A;Nucleoside diphosphate kinase	Nme1	sp|P15532|NDKA_MOUSE Nucleoside diphosphate kinase A OS=Mus musculus OX=10090 GN=Nme1 PE=1 SV=1;tr|Q5NC80|Q5NC80_MOUSE Nucleoside diphosphate kinase (Fragment) OS=Mus musculus OX=10090 GN=Nme1 PE=1 SV=1	6926	6772.75	5671.47	3961.41	2675.05	7335.75	6567.63	3875.72	3656.36
ATP-dependent 6-phosphofructokinase, liver type;ATP-dependent 6-phosphofructokinase, platelet type;ATP-dependent 6-phosphofructokinase	Pfkl;Pfkp	sp|P12382|PFKAL_MOUSE ATP-dependent 6-phosphofructokinase, liver type OS=Mus musculus OX=10090 GN=Pfkl PE=1 SV=4;sp|Q9WUA3|PFKAP_MOUSE ATP-dependent 6-phosphofructokinase, platelet type OS=Mus musculus OX=10090 GN=Pfkp PE=1 SV=1;tr|Q8C605|Q8C605_MOUSE ATP-	3245	2589.06	1973.97	2886.55	2674.08	1958.43	1642.88	1294.53	2595.24
Eukaryotic peptide chain release factor subunit 1	Etf1	sp|Q8BWY3|ERF1_MOUSE Eukaryotic peptide chain release factor subunit 1 OS=Mus musculus OX=10090 GN=Etf1 PE=1 SV=4	4918.4	2953.67	3306.52	1999.9	2669.91	2452.63	0	2205.06	2679.06
N-acetylneuraminate lyase	Npl	sp|Q9DCJ9|NPL_MOUSE N-acetylneuraminate lyase OS=Mus musculus OX=10090 GN=Npl PE=1 SV=1	6179.6	3867.12	3033.67	3182.31	2656.64	3377.18	2737.12	3400.89	3605.15
26S proteasome non-ATPase regulatory subunit 13	Psmd13	sp|Q9WVJ2|PSD13_MOUSE 26S proteasome non-ATPase regulatory subunit 13 OS=Mus musculus OX=10090 GN=Psmd13 PE=1 SV=1;tr|E9Q0U1|E9Q0U1_MOUSE 26S proteasome non-ATPase regulatory subunit 13 OS=Mus musculus OX=10090 GN=Psmd13 PE=1 SV=1;tr|E9Q5I9|E9Q5I9_MOUSE 26	1521.1	941.937	1148.46	5378.64	2624.29	2104.53	1418.04	0	1020.32
Coatomer subunit gamma-1	Copg1	sp|Q9QZE5|COPG1_MOUSE Coatomer subunit gamma-1 OS=Mus musculus OX=10090 GN=Copg1 PE=1 SV=1	1269.3	3540.3	3044.06	5623.97	2610.72	3999.39	2939.22	3836.32	3385.95
Latent-transforming growth factor beta-binding protein 4	Ltbp4	sp|Q8K4G1|LTBP4_MOUSE Latent-transforming growth factor beta-binding protein 4 OS=Mus musculus OX=10090 GN=Ltbp4 PE=1 SV=2;tr|E9Q6B8|E9Q6B8_MOUSE Latent-transforming growth factor beta-binding protein 4 OS=Mus musculus OX=10090 GN=Ltbp4 PE=1 SV=1;tr|D3Z598	2862.5	1668.58	3174.65	2707.73	2597.53	2877.7	1886.99	2897.29	2414.63
Arginine--tRNA ligase, cytoplasmic	Rars	sp|Q9D0I9|SYRC_MOUSE Arginine--tRNA ligase, cytoplasmic OS=Mus musculus OX=10090 GN=Rars1 PE=1 SV=2	1406.8	1818.48	1300.82	2532.86	2596.04	1652.31	2185.67	1240.27	1040.93
Epidermal growth factor receptor substrate 15	Eps15	sp|P42567|EPS15_MOUSE Epidermal growth factor receptor substrate 15 OS=Mus musculus OX=10090 GN=Eps15 PE=1 SV=1;tr|F6W2Q5|F6W2Q5_MOUSE Epidermal growth factor receptor substrate 15 OS=Mus musculus OX=10090 GN=Eps15 PE=1 SV=1;tr|Q5JC28|Q5JC28_MOUSE Epiderma	4162.8	2856.64	3209.25	2881.64	2589.93	2446.98	5010.72	4393.3	2927.45
Coatomer subunit beta	Copb1	sp|Q9JIF7|COPB_MOUSE Coatomer subunit beta OS=Mus musculus OX=10090 GN=Copb1 PE=1 SV=1	0	1053.68	939.495	6605.81	2584.04	4085.63	0	1702.7	957.58
Syntaxin-4	Stx4	sp|P70452|STX4_MOUSE Syntaxin-4 OS=Mus musculus OX=10090 GN=Stx4 PE=1 SV=1	4218.7	5904.34	4843.08	2030.15	2571.51	1714.03	6296.58	5443.16	4520.09
1-phosphatidylinositol 4,5-bisphosphate phosphodiesterase gamma-1;Phosphoinositide phospholipase C	Plcg1	sp|Q62077|PLCG1_MOUSE 1-phosphatidylinositol 4,5-bisphosphate phosphodiesterase gamma-1 OS=Mus musculus OX=10090 GN=Plcg1 PE=1 SV=2;tr|A2A4A6|A2A4A6_MOUSE 1-phosphatidylinositol 4,5-bisphosphate phosphodiesterase gamma OS=Mus musculus OX=10090 GN=Plcg1 PE=	1498.8	0	1167.83	2093.08	2556.53	900.569	0	0	2211.73
Membrane protein MLC1	Mlc1	sp|Q8VHK5|MLC1_MOUSE Membrane protein MLC1 OS=Mus musculus OX=10090 GN=Mlc1 PE=1 SV=1;tr|E9QP87|E9QP87_MOUSE Membrane protein MLC1 OS=Mus musculus OX=10090 GN=Mlc1 PE=1 SV=1	4626.4	5982.84	4400.89	3452.03	2552.06	1866.83	5611.99	8854.76	7995.41
Serine/arginine-rich splicing factor 3	Srsf3	sp|P84104|SRSF3_MOUSE Serine/arginine-rich splicing factor 3 OS=Mus musculus OX=10090 GN=Srsf3 PE=1 SV=1	3892	4399.34	3199.88	4080.69	2542.74	3812.21	1498.71	3705.93	3811.37
Vascular cell adhesion protein 1	Vcam1	sp|P29533|VCAM1_MOUSE Vascular cell adhesion protein 1 OS=Mus musculus OX=10090 GN=Vcam1 PE=1 SV=1;tr|Q3UPN1|Q3UPN1_MOUSE Vascular cell adhesion protein 1 OS=Mus musculus OX=10090 GN=Vcam1 PE=1 SV=1;tr|A0A0G2JFP9|A0A0G2JFP9_MOUSE Vascular cell adhesion pro	4804.5	5254.07	4773.87	2352.98	2533.42	2886.34	6631.55	4787.13	5080.03
Retinoic acid early-inducible protein 1-epsilon	Raet1e	sp|Q9CZQ6|RAE1E_MOUSE Retinoic acid early-inducible protein 1-epsilon OS=Mus musculus OX=10090 GN=Raet1e PE=1 SV=1;tr|M0QWQ3|M0QWQ3_MOUSE Retinoic acid early-inducible protein 1-epsilon (Fragment) OS=Mus musculus OX=10090 GN=Raet1e PE=4 SV=1	4770	4972.28	4621.82	4309.99	2525.52	3893.15	5184.49	5007.63	4096.12
Proteasome subunit alpha type-7	Psma7	sp|Q9Z2U0|PSA7_MOUSE Proteasome subunit alpha type-7 OS=Mus musculus OX=10090 GN=Psma7 PE=1 SV=1;tr|A0A338P7D7|A0A338P7D7_MOUSE Proteasome subunit alpha type OS=Mus musculus OX=10090 GN=Psma7 PE=1 SV=1	2486.7	3634.33	3215.54	2521.48	2519.56	3467.29	4848.82	2665.9	1745.77
WD repeat domain phosphoinositide-interacting protein 2	Wipi2	sp|Q80W47|WIPI2_MOUSE WD repeat domain phosphoinositide-interacting protein 2 OS=Mus musculus OX=10090 GN=Wipi2 PE=1 SV=1;tr|D3YWK1|D3YWK1_MOUSE WD repeat domain phosphoinositide-interacting protein 2 OS=Mus musculus OX=10090 GN=Wipi2 PE=1 SV=1	1535.4	2082.91	1560.52	5820.24	2511.44	2171.01	0	1868.68	1371.09
Ataxin-2	Atxn2	sp|O70305|ATX2_MOUSE Ataxin-2 OS=Mus musculus OX=10090 GN=Atxn2 PE=1 SV=1;tr|E9QM77|E9QM77_MOUSE Ataxin-2 OS=Mus musculus OX=10090 GN=Atxn2 PE=1 SV=1;tr|A0A286YDU2|A0A286YDU2_MOUSE Ataxin-2 (Fragment) OS=Mus musculus OX=10090 GN=Atxn2 PE=1 SV=1;tr|F6U2C2|F	7122.2	5445.78	6463.66	5698.83	2508.45	5950.07	11255.4	6863.21	9050
Twinfilin-1	Twf1	sp|Q91YR1|TWF1_MOUSE Twinfilin-1 OS=Mus musculus OX=10090 GN=Twf1 PE=1 SV=2	4545.6	2770.52	4082.1	4281.06	2502.34	3949.23	4521.53	5077.39	4259.02
Hsp90 co-chaperone Cdc37;Hsp90 co-chaperone Cdc37, N-terminally processed	Cdc37	sp|Q61081|CDC37_MOUSE Hsp90 co-chaperone Cdc37 OS=Mus musculus OX=10090 GN=Cdc37 PE=1 SV=1	3262.4	3103.71	1809.25	1528.2	2498.47	2376.1	1730.53	1023.21	2445.18
Tsukushin	Tsku	sp|Q8CBR6|TSK_MOUSE Tsukushin OS=Mus musculus OX=10090 GN=Tsku PE=2 SV=2	1289.5	1852.09	1572.92	2940.52	2484.01	986.976	1962.64	1688.63	1657.38
Beta-adrenergic receptor kinase 1	Adrbk1	sp|Q99MK8|ARBK1_MOUSE Beta-adrenergic receptor kinase 1 OS=Mus musculus OX=10090 GN=Grk2 PE=1 SV=2	1302	1847.04	2032.32	2547.13	2479.53	808.361	1327.23	2581.27	1241.56
NEDD8-activating enzyme E1 regulatory subunit	Nae1	sp|Q8VBW6|ULA1_MOUSE NEDD8-activating enzyme E1 regulatory subunit OS=Mus musculus OX=10090 GN=Nae1 PE=1 SV=1;tr|E0CZE0|E0CZE0_MOUSE NEDD8-activating enzyme E1 regulatory subunit OS=Mus musculus OX=10090 GN=Nae1 PE=1 SV=1	2183.6	1003.16	1866.8	4138.76	2461.57	2581.71	1778.97	2106.8	1325.51
Neuronal calcium sensor 1	Ncs1	sp|Q8BNY6|NCS1_MOUSE Neuronal calcium sensor 1 OS=Mus musculus OX=10090 GN=Ncs1 PE=1 SV=3	2870.8	3419.33	2948.76	1777.03	2451.36	2297.8	4251.46	3387.34	1927.02
Syntaxin-1B	Stx1b	sp|P61264|STX1B_MOUSE Syntaxin-1B OS=Mus musculus OX=10090 GN=Stx1b PE=1 SV=1	4145.1	3391.21	2660.69	1595.89	2450.02	2551.02	4063.88	2856.93	3420.48
Serine/threonine-protein phosphatase 2A 56 kDa regulatory subunit epsilon isoform	Ppp2r5e;Ppp2r5b	tr|Q3UZJ4|Q3UZJ4_MOUSE Serine/threonine-protein phosphatase 2A 56 kDa regulatory subunit OS=Mus musculus OX=10090 GN=Ppp2r5e PE=1 SV=1;sp|Q61151|2A5E_MOUSE Serine/threonine-protein phosphatase 2A 56 kDa regulatory subunit epsilon isoform OS=Mus musculus OX	4509.4	2517.01	2901.32	4048.67	2441.89	3537.38	2545.35	2675.46	2402.46
UV excision repair protein RAD23 homolog B	Rad23b	sp|P54728|RD23B_MOUSE UV excision repair protein RAD23 homolog B OS=Mus musculus OX=10090 GN=Rad23b PE=1 SV=2	3035.3	3059.56	2668.14	1713.85	2429.89	2571.3	3344.53	2988.47	3434.05
Epidermal growth factor receptor kinase substrate 8	Eps8	sp|Q08509|EPS8_MOUSE Epidermal growth factor receptor kinase substrate 8 OS=Mus musculus OX=10090 GN=Eps8 PE=1 SV=2;tr|D3Z7F4|D3Z7F4_MOUSE Epidermal growth factor receptor kinase substrate 8 (Fragment) OS=Mus musculus OX=10090 GN=Eps8 PE=1 SV=1;tr|D3Z5I5|D	3805	3788.47	3327.55	1473.98	2425.12	1161.64	2550.37	4687.9	3743.42
Protein FAM63A	Fam63a	sp|Q76LS9|MINY1_MOUSE Ubiquitin carboxyl-terminal hydrolase MINDY-1 OS=Mus musculus OX=10090 GN=Mindy1 PE=1 SV=1	4648.9	5429.89	2933.27	5161.63	2424.75	3698.73	6487.52	6000.49	4275.11
Syntaxin-binding protein 3	Stxbp3	sp|Q60770|STXB3_MOUSE Syntaxin-binding protein 3 OS=Mus musculus OX=10090 GN=Stxbp3 PE=1 SV=1	3679.9	3547.92	4692.63	2969.25	2424.37	3913.87	3402.73	2716.8	4452.23
Inosine-5-monophosphate dehydrogenase 2	Impdh2	sp|P24547|IMDH2_MOUSE Inosine-5-monophosphate dehydrogenase 2 OS=Mus musculus OX=10090 GN=Impdh2 PE=1 SV=2;tr|A0A0A6YXS4|A0A0A6YXS4_MOUSE Inosine-5-monophosphate dehydrogenase 2 (Fragment) OS=Mus musculus OX=10090 GN=Impdh2 PE=1 SV=1	3429.2	2257.41	2461.26	4497.05	2421.02	3547.7	2981.37	2101.05	2114.25
Poly(rC)-binding protein 3	Pcbp3	sp|P57722|PCBP3_MOUSE Poly(rC)-binding protein 3 OS=Mus musculus OX=10090 GN=Pcbp3 PE=1 SV=3;tr|E9Q7D8|E9Q7D8_MOUSE Poly(rC)-binding protein 3 OS=Mus musculus OX=10090 GN=Pcbp3 PE=1 SV=1	3570.7	4176.95	3703.57	1701.71	2417.59	4554.25	6952.01	10603	11117.8
26S proteasome non-ATPase regulatory subunit 7	Psmd7	sp|P26516|PSMD7_MOUSE 26S proteasome non-ATPase regulatory subunit 7 OS=Mus musculus OX=10090 GN=Psmd7 PE=1 SV=2	3072.6	1906.87	2285.04	5948.72	2413.57	3337.41	4285.65	2428.31	2678.08
U2 small nuclear ribonucleoprotein B	Snrpb2	sp|Q9CQI7|RU2B_MOUSE U2 small nuclear ribonucleoprotein B OS=Mus musculus OX=10090 GN=Snrpb2 PE=1 SV=1	2005.1	1819.29	2448.21	4374.13	2411.7	1600.11	1829.77	2382.01	2080.24
Transcriptional activator protein Pur-beta	Purb	sp|O35295|PURB_MOUSE Transcriptional activator protein Pur-beta OS=Mus musculus OX=10090 GN=Purb PE=1 SV=3	4678.3	5970.83	5732.69	3488.15	2410.73	6041.68	5419.66	6956.78	5715.09
Serine/threonine-protein phosphatase PP1-beta catalytic subunit	Ppp1cb	sp|P62141|PP1B_MOUSE Serine/threonine-protein phosphatase PP1-beta catalytic subunit OS=Mus musculus OX=10090 GN=Ppp1cb PE=1 SV=3;tr|A0A0J9YUU8|A0A0J9YUU8_MOUSE Serine/threonine-protein phosphatase PP1-beta catalytic subunit (Fragment) OS=Mus musculus OX=1	2021.2	2668.88	2124.63	2192.23	2405.81	2719.17	2760.57	1201.14	2541.04
Ubiquitin-associated and SH3 domain-containing protein B	Ubash3b	sp|Q8BGG7|UBS3B_MOUSE Ubiquitin-associated and SH3 domain-containing protein B OS=Mus musculus OX=10090 GN=Ubash3b PE=1 SV=1	2618.2	3374.59	3244.71	1435.69	2397.99	1492.63	2865.8	2381.66	3028.77
Polyadenylate-binding protein-interacting protein 2B	Paip2b	sp|Q91W45|PAI2B_MOUSE Polyadenylate-binding protein-interacting protein 2B OS=Mus musculus OX=10090 GN=Paip2b PE=1 SV=2	2122.4	1907.09	2412.7	1430.73	2378.76	2529.69	1625.16	1921.26	4772.32
Protein FAM50A	Fam50a	sp|Q9WV03|FA50A_MOUSE Protein FAM50A OS=Mus musculus OX=10090 GN=Fam50a PE=1 SV=1	2947.1	2196.41	1355.66	1738.03	2377.34	3447.27	4615.74	2940.58	1629.6
Threonine--tRNA ligase, cytoplasmic	Tars	sp|Q9D0R2|SYTC_MOUSE Threonine--tRNA ligase 1, cytoplasmic OS=Mus musculus OX=10090 GN=Tars1 PE=1 SV=2	0	706.076	1687.71	3758.67	2370.04	2686.63	0	998.783	1195.17
Glutamate--cysteine ligase catalytic subunit	Gclc	sp|P97494|GSH1_MOUSE Glutamate--cysteine ligase catalytic subunit OS=Mus musculus OX=10090 GN=Gclc PE=1 SV=4	3135	2698.91	3192.8	3158.44	2350.8	2889.6	2375.77	3424.35	2998.56
Tubulin polymerization-promoting protein family member 3	Tppp3	sp|Q9CRB6|TPPP3_MOUSE Tubulin polymerization-promoting protein family member 3 OS=Mus musculus OX=10090 GN=Tppp3 PE=1 SV=1	2426.3	3337.83	2176.38	871.923	2338.06	2789.61	4368.56	3571.65	1978.75
Heterogeneous nuclear ribonucleoprotein U-like protein 1	Hnrnpul1	sp|Q8VDM6|HNRL1_MOUSE Heterogeneous nuclear ribonucleoprotein U-like protein 1 OS=Mus musculus OX=10090 GN=Hnrnpul1 PE=1 SV=1	2040.4	1677.3	1305.99	2955.29	2335.23	2282.99	1303.8	1036.23	1409.72
Peroxidasin homolog	Pxdn	sp|Q3UQ28|PXDN_MOUSE Peroxidasin homolog OS=Mus musculus OX=10090 GN=Pxdn PE=1 SV=2;tr|A0A1W2P6L9|A0A1W2P6L9_MOUSE Peroxidasin homolog OS=Mus musculus OX=10090 GN=Pxdn PE=1 SV=1	1462.6	4579.78	4134.43	4407.72	2317.49	4850.41	2874.04	1096.33	3777.18
CD276 antigen	Cd276	tr|A0A1L1SUD4|A0A1L1SUD4_MOUSE CD276 antigen (Fragment) OS=Mus musculus OX=10090 GN=Cd276 PE=1 SV=1;sp|Q8VE98|CD276_MOUSE CD276 antigen OS=Mus musculus OX=10090 GN=Cd276 PE=1 SV=1	6514	6345.68	4979.48	2517.94	2316.96	1963.2	3845.31	5929.4	4294.75
SH3 and PX domain-containing protein 2B	Sh3pxd2b	sp|A2AAY5|SPD2B_MOUSE SH3 and PX domain-containing protein 2B OS=Mus musculus OX=10090 GN=Sh3pxd2b PE=1 SV=1;tr|A0A5F8MPP7|A0A5F8MPP7_MOUSE SH3 and PX domain-containing protein 2B OS=Mus musculus OX=10090 GN=Sh3pxd2b PE=1 SV=1	3166.1	2887.91	2815.5	1762.92	2313.61	1613.78	3086.18	3222.87	3413.99
NHP2-like protein 1;NHP2-like protein 1, N-terminally processed	Nhp2l1	sp|Q9D0T1|NH2L1_MOUSE NHP2-like protein 1 OS=Mus musculus OX=10090 GN=Snu13 PE=1 SV=4	4602	2684.12	3432.8	4923.98	2288.04	20598.3	3350.53	6592.07	3087.2
Transmembrane protein 198b	Tmem198b	tr|Q8CFU0|Q8CFU0_MOUSE Transmembrane protein 198b OS=Mus musculus OX=10090 GN=Tmem198b PE=2 SV=1	6210.4	5299.25	5009.51	1423.34	2283.57	1893.36	8925.54	7440.63	9521.17
Ras-related protein Rab-12	Rab12	sp|P35283|RAB12_MOUSE Ras-related protein Rab-12 OS=Mus musculus OX=10090 GN=Rab12 PE=1 SV=3;tr|A2CG35|A2CG35_MOUSE Ras-related protein Rab-12 OS=Mus musculus OX=10090 GN=Rab12 PE=1 SV=1	6483.2	5199.51	4732.4	4295.12	2282.9	4359.39	6288.49	5697.92	5053.57
Proteasome activator complex subunit 1	Psme1	sp|P97371|PSME1_MOUSE Proteasome activator complex subunit 1 OS=Mus musculus OX=10090 GN=Psme1 PE=1 SV=2;tr|G3UWN9|G3UWN9_MOUSE Proteasome activator complex subunit 1 (Fragment) OS=Mus musculus OX=10090 GN=Psme1 PE=1 SV=1;tr|G3UXY0|G3UXY0_MOUSE Proteasome	5164.2	5346.63	4435.92	3672.93	2281.86	7087.2	6712.37	6891.54	6244.73
H/ACA ribonucleoprotein complex subunit 4	Dkc1	sp|Q9ESX5|DKC1_MOUSE H/ACA ribonucleoprotein complex subunit DKC1 OS=Mus musculus OX=10090 GN=Dkc1 PE=1 SV=4;tr|B7ZCL7|B7ZCL7_MOUSE H/ACA ribonucleoprotein complex subunit DKC1 (Fragment) OS=Mus musculus OX=10090 GN=Dkc1 PE=1 SV=1;tr|F6S1S5|F6S1S5_MOUSE H/	0	985.069	880.028	869.039	2279.02	1611.48	0	1193.44	1235.42
DIP2 disco-interacting protein 2 homolog B	Dip2b	tr|B2RQC7|B2RQC7_MOUSE DIP2 disco-interacting protein 2 homolog B (Drosophila) OS=Mus musculus OX=10090 GN=Dip2b PE=1 SV=1	6863	6396.28	4176.01	2068.34	2272.24	3259.12	1870.52	4269.9	2681.71
Septin-5	Sept5	sp|Q9Z2Q6|SEPT5_MOUSE Septin-5 OS=Mus musculus OX=10090 GN=Septin5 PE=1 SV=2;tr|A0A338P6R8|A0A338P6R8_MOUSE Predicted gene, 49601 OS=Mus musculus OX=10090 GN=Gm49601 PE=3 SV=1;tr|A0A338P769|A0A338P769_MOUSE Septin-5 OS=Mus musculus OX=10090 GN=Septin5 PE=1	982.53	1489.47	1551.2	2349.49	2268.81	1862.33	1086.04	1499.01	993.174
CD59A glycoprotein	Cd59a	sp|O55186|CD59A_MOUSE CD59A glycoprotein OS=Mus musculus OX=10090 GN=Cd59a PE=2 SV=1	1632.2	1330.71	1411.88	1821.59	2259.64	2088.22	3945.38	3058.49	4231.2
Uncharacterized protein C2orf72 homolog		sp|Q9CYS6|CB072_MOUSE Uncharacterized protein C2orf72 homolog OS=Mus musculus OX=10090 PE=1 SV=2	8151.3	8305.57	7323.45	2772.43	2255.84	3937.06	9139.92	9550.53	9175.04
Bifunctional polynucleotide phosphatase/kinase;Polynucleotide 3-phosphatase;Polynucleotide 5-hydroxyl-kinase	Pnkp	sp|Q9JLV6|PNKP_MOUSE Bifunctional polynucleotide phosphatase/kinase OS=Mus musculus OX=10090 GN=Pnkp PE=1 SV=2;tr|E9Q9A5|E9Q9A5_MOUSE Bifunctional polynucleotide phosphatase/kinase OS=Mus musculus OX=10090 GN=Pnkp PE=1 SV=1;tr|G5E8N7|G5E8N7_MOUSE Bifunctio	2018.7	2100.05	3334.58	2876.38	2240.11	2547.41	3651.58	3900.86	3406.43
UPF0568 protein C14orf166 homolog	RTRAF	sp|Q9CQE8|RTRAF_MOUSE RNA transcription, translation and transport factor protein OS=Mus musculus OX=10090 GN=RTRAF PE=1 SV=1	3275.6	1926.27	1376.47	2182.87	2236.91	2542.91	2491.75	2138.4	1617.69
Phospholipase A-2-activating protein	Plaa	sp|P27612|PLAP_MOUSE Phospholipase A-2-activating protein OS=Mus musculus OX=10090 GN=Plaa PE=1 SV=4	3268.7	3729.89	3208.67	4347.73	2235.72	3767.6	3863.59	4097.9	2537.88
Vacuolar protein sorting-associated protein 11 homolog	Vps11	sp|Q91W86|VPS11_MOUSE Vacuolar protein sorting-associated protein 11 homolog OS=Mus musculus OX=10090 GN=Vps11 PE=1 SV=3	8470.7	7191.18	6616.98	4126.22	2223.64	5831.39	10086.6	9148.65	11575.7
Peptidyl-prolyl cis-trans isomerase B	Ppib	sp|P24369|PPIB_MOUSE Peptidyl-prolyl cis-trans isomerase B OS=Mus musculus OX=10090 GN=Ppib PE=1 SV=2	3637.1	2600.85	2587.59	2043.81	2221.7	4599.3	3501.13	3312.28	3974.4
AP-1 complex subunit gamma-1	Ap1g1	sp|P22892|AP1G1_MOUSE AP-1 complex subunit gamma-1 OS=Mus musculus OX=10090 GN=Ap1g1 PE=1 SV=3;tr|Q8CBB7|Q8CBB7_MOUSE AP-1 complex subunit gamma OS=Mus musculus OX=10090 GN=Ap1g1 PE=1 SV=1	2851.5	1731.27	1051.51	1681.27	2204.49	2665.21	2495.66	1625.69	1476.68
Calsyntenin-1;Soluble Alc-alpha;CTF1-alpha	Clstn1	sp|Q9EPL2|CSTN1_MOUSE Calsyntenin-1 OS=Mus musculus OX=10090 GN=Clstn1 PE=1 SV=1	1936.8	2273.89	3978.44	1586.33	2190.32	1525.34	0	922.035	2008.28
Microtubule-associated protein 4;Microtubule-associated protein	Map4	sp|P27546|MAP4_MOUSE Microtubule-associated protein 4 OS=Mus musculus OX=10090 GN=Map4 PE=1 SV=3;tr|A0A0G2JFK3|A0A0G2JFK3_MOUSE Microtubule-associated protein (Fragment) OS=Mus musculus OX=10090 GN=Map4 PE=1 SV=1;tr|A0A0G2JDY5|A0A0G2JDY5_MOUSE Microtubule-	2983.3	1690.92	2433.89	2062.32	2189.65	2221.8	3350.95	1304.89	2389.83
Tetraspanin;Tetraspanin-7	Tspan7	tr|Q3UHG5|Q3UHG5_MOUSE Tetraspanin OS=Mus musculus OX=10090 GN=Tspan7 PE=1 SV=1;sp|Q62283|TSN7_MOUSE Tetraspanin-7 OS=Mus musculus OX=10090 GN=Tspan7 PE=1 SV=2	2839.5	2093.67	1652.89	2268.35	2188.46	2106.38	1957.06	3055.66	1731.77
Endoplasmin	Hsp90b1	sp|P08113|ENPL_MOUSE Endoplasmin OS=Mus musculus OX=10090 GN=Hsp90b1 PE=1 SV=2;tr|F7C312|F7C312_MOUSE Endoplasmin (Fragment) OS=Mus musculus OX=10090 GN=Hsp90b1 PE=1 SV=1	2656	4005.16	3210.64	2533.52	2180.78	3910.43	2442.48	2049.97	2887.63
Cold shock domain-containing protein E1	Csde1	sp|Q91W50|CSDE1_MOUSE Cold shock domain-containing protein E1 OS=Mus musculus OX=10090 GN=Csde1 PE=1 SV=1;tr|A0A0G2JF72|A0A0G2JF72_MOUSE Cold shock domain-containing protein E1 OS=Mus musculus OX=10090 GN=Csde1 PE=1 SV=1;tr|Q8JZN2|Q8JZN2_MOUSE Cold shock d	2755.5	1940.92	1985.2	1219.18	2165.13	1804.93	2011.49	1474.23	1267
Protein lifeguard 3	Tmbim1	sp|Q8BJZ3|LFG3_MOUSE Protein lifeguard 3 OS=Mus musculus OX=10090 GN=Tmbim1 PE=1 SV=1;tr|D3Z0A5|D3Z0A5_MOUSE Protein lifeguard 3 (Fragment) OS=Mus musculus OX=10090 GN=Tmbim1 PE=1 SV=8;tr|D3Z225|D3Z225_MOUSE Protein lifeguard 3 (Fragment) OS=Mus musculus O	1942	4465.98	4356.75	2179.28	2162.67	2601.81	4339.67	6683.96	7802.93
Cell differentiation protein RCD1 homolog	Rqcd1	sp|Q9JKY0|CNOT9_MOUSE CCR4-NOT transcription complex subunit 9 OS=Mus musculus OX=10090 GN=Cnot9 PE=1 SV=1	1025.5	803.682	1201.37	2433.87	2131.51	2178.68	1191.19	1078.27	1200.29
Transmembrane protein 237	Tmem237	sp|Q3V0J1|TM237_MOUSE Transmembrane protein 237 OS=Mus musculus OX=10090 GN=Tmem237 PE=1 SV=1;tr|A0A087WQC2|A0A087WQC2_MOUSE Transmembrane protein 237 (Fragment) OS=Mus musculus OX=10090 GN=Tmem237 PE=1 SV=1	1744.5	1940.99	1413.85	850.93	2119.96	1145.68	3437.48	3232.08	2058.56
Cysteine-rich protein 2	Crip2	sp|Q9DCT8|CRIP2_MOUSE Cysteine-rich protein 2 OS=Mus musculus OX=10090 GN=Crip2 PE=1 SV=1	6406.4	4088.12	5361.09	4099.21	2109.97	4801.92	6182.42	4980.28	5715.09
Epidermal growth factor receptor substrate 15-like 1	Eps15l1	sp|Q60902|EP15R_MOUSE Epidermal growth factor receptor substrate 15-like 1 OS=Mus musculus OX=10090 GN=Eps15l1 PE=1 SV=3;tr|A0A1D5RLS1|A0A1D5RLS1_MOUSE Epidermal growth factor receptor substrate 15-like 1 OS=Mus musculus OX=10090 GN=Eps15l1 PE=1 SV=1	4509.3	3228.93	3265.31	1175.43	2102.81	3134.18	2701.81	2634.3	2735.83
Pleckstrin homology domain-containing family B member 2	Plekhb2	sp|Q9QZC7|PKHB2_MOUSE Pleckstrin homology domain-containing family B member 2 OS=Mus musculus OX=10090 GN=Plekhb2 PE=1 SV=1;tr|D3Z3L2|D3Z3L2_MOUSE Pleckstrin homology domain-containing family B member 2 (Fragment) OS=Mus musculus OX=10090 GN=Plekhb2 PE=4 S	4140	3031.58	3038.09	2013.31	2063.09	1057.86	5044.92	3909.53	3793.61
Lysine-specific demethylase 6A	Kdm6a	sp|O70546|KDM6A_MOUSE Lysine-specific demethylase 6A OS=Mus musculus OX=10090 GN=Kdm6a PE=1 SV=2;tr|A0A286YD05|A0A286YD05_MOUSE Lysine-specific demethylase 6A (Fragment) OS=Mus musculus OX=10090 GN=Kdm6a PE=1 SV=1	4672.3	4734.51	6349.19	1157.78	2027.31	2209.28	11978.2	5952.51	13060.5
Secretory carrier-associated membrane protein 3	Scamp3	sp|O35609|SCAM3_MOUSE Secretory carrier-associated membrane protein 3 OS=Mus musculus OX=10090 GN=Scamp3 PE=1 SV=3;tr|E9Q855|E9Q855_MOUSE Secretory carrier-associated membrane protein OS=Mus musculus OX=10090 GN=Scamp3 PE=1 SV=1;tr|Q3UXS0|Q3UXS0_MOUSE Secr	2888.3	2544.1	1679.4	1684.21	2010.39	3455.74	3120.94	2531.7	1949.64
Integrin alpha-5;Integrin alpha-5 heavy chain;Integrin alpha-5 light chain	Itga5	sp|P11688|ITA5_MOUSE Integrin alpha-5 OS=Mus musculus OX=10090 GN=Itga5 PE=1 SV=3	4529.6	4511.16	3029.79	1709.65	2008.52	3801.19	1756.63	5941.18	3873
Insulin-like growth factor-binding protein 5	Igfbp5	sp|Q07079|IBP5_MOUSE Insulin-like growth factor-binding protein 5 OS=Mus musculus OX=10090 GN=Igfbp5 PE=1 SV=1	1592.5	1282.16	1217.4	1155.09	1998.31	1301.39	1226.29	0	1026.8
Choline transporter-like protein 1	Slc44a1	tr|A2AMH3|A2AMH3_MOUSE Choline transporter-like protein 1 OS=Mus musculus OX=10090 GN=Slc44a1 PE=1 SV=1;tr|A2AMH5|A2AMH5_MOUSE Choline transporter-like protein 1 OS=Mus musculus OX=10090 GN=Slc44a1 PE=1 SV=1;tr|A2AMH4|A2AMH4_MOUSE Choline transporter-like	3459.3	2097.04	2060.05	2411.51	1997.94	1416.01	0	2614.47	2560.63
GMP reductase 2	Gmpr2	sp|Q99L27|GMPR2_MOUSE GMP reductase 2 OS=Mus musculus OX=10090 GN=Gmpr2 PE=1 SV=2	1478.7	876.325	1433.44	2992.37	1988.32	0	1943.8	1960.3	1126.5
Cyclin-dependent kinase 17	Cdk17	sp|Q8K0D0|CDK17_MOUSE Cyclin-dependent kinase 17 OS=Mus musculus OX=10090 GN=Cdk17 PE=1 SV=2;tr|A0A1L1SUS7|A0A1L1SUS7_MOUSE Cyclin-dependent kinase 17 (Fragment) OS=Mus musculus OX=10090 GN=Cdk17 PE=1 SV=1	3034.4	2571.78	2196.18	1424.66	1987.58	1924.58	2354.28	2077.68	1794.85
Tissue-type plasminogen activator;Tissue-type plasminogen activator chain A;Tissue-type plasminogen activator chain B	Plat	sp|P11214|TPA_MOUSE Tissue-type plasminogen activator OS=Mus musculus OX=10090 GN=Plat PE=1 SV=3	910.35	1824.56	1579.79	2957.92	1979.01	857.242	0	0	1067.82
Syndecan-4	Sdc4	sp|O35988|SDC4_MOUSE Syndecan-4 OS=Mus musculus OX=10090 GN=Sdc4 PE=1 SV=1	6228.2	5494.7	6938.01	3139.52	1973.86	3405.92	7797.39	10049.8	11988.4
Acidic leucine-rich nuclear phosphoprotein 32 family member E	Anp32e	sp|P97822|AN32E_MOUSE Acidic leucine-rich nuclear phosphoprotein 32 family member E OS=Mus musculus OX=10090 GN=Anp32e PE=1 SV=2;tr|E9Q5H2|E9Q5H2_MOUSE Acidic leucine-rich nuclear phosphoprotein 32 family member E (Fragment) OS=Mus musculus OX=10090 GN=Anp	0	1383.07	1554.82	3458.91	1966.18	1847.52	0	0	0
Protein patched homolog 1	Ptch1	sp|Q61115|PTC1_MOUSE Protein patched homolog 1 OS=Mus musculus OX=10090 GN=Ptch1 PE=1 SV=1;tr|A0A0A6YWC4|A0A0A6YWC4_MOUSE Protein patched homolog 1 OS=Mus musculus OX=10090 GN=Ptch1 PE=1 SV=1	5203.2	3918.31	4559.43	2304.98	1965.14	2281.14	5584.78	3498.08	3555.51
UPF0687 protein C20orf27 homolog	1700037H04Rik	sp|Q9D1K7|CT027_MOUSE UPF0687 protein C20orf27 homolog OS=Mus musculus OX=10090 PE=1 SV=3;tr|H7BXB9|H7BXB9_MOUSE RIKEN cDNA 1700037H04 gene (Fragment) OS=Mus musculus OX=10090 GN=1700037H04Rik PE=1 SV=1;tr|F8WIU1|F8WIU1_MOUSE RIKEN cDNA 1700037H04 gene OS=	906.58	1730.68	2415.63	1471.45	1945.76	1361.96	1850.15	2442.29	3030.61
Endothelin-1 receptor	Ednra	sp|Q61614|EDNRA_MOUSE Endothelin-1 receptor OS=Mus musculus OX=10090 GN=Ednra PE=2 SV=3	5328.3	6376.66	6020.71	1584.76	1928.99	1964.34	4327.94	8664.08	10430.6
Transmembrane protein 150A	Tmem150a	sp|Q91WN2|T150A_MOUSE Transmembrane protein 150A OS=Mus musculus OX=10090 GN=Tmem150a PE=2 SV=1;tr|A0A0U1RQ67|A0A0U1RQ67_MOUSE Transmembrane protein 150A (Fragment) OS=Mus musculus OX=10090 GN=Tmem150a PE=1 SV=1;tr|A0A0U1RNR4|A0A0U1RNR4_MOUSE Transmembrane	1769.3	1438.87	1689.94	1049.73	1927.5	2306.44	3162.25	2682.19	2848.07
Cilia- and flagella-associated protein 36	Cfap36	sp|Q8C6E0|CFA36_MOUSE Cilia- and flagella-associated protein 36 OS=Mus musculus OX=10090 GN=Cfap36 PE=1 SV=1;tr|Q5SNY8|Q5SNY8_MOUSE Cilia- and flagella-associated protein 36 (Fragment) OS=Mus musculus OX=10090 GN=Cfap36 PE=1 SV=8	1394.3	3793.45	3485.99	1836.62	1927.05	2242.61	2160.27	1927.9	4073.84
BAG family molecular chaperone regulator 3	Bag3	sp|Q9JLV1|BAG3_MOUSE BAG family molecular chaperone regulator 3 OS=Mus musculus OX=10090 GN=Bag3 PE=1 SV=2	3527.7	2924.96	3198.34	2751.49	1924.96	3048.57	2946.19	4091.18	2792.29
CD44 antigen	Cd44	sp|P15379|CD44_MOUSE CD44 antigen OS=Mus musculus OX=10090 GN=Cd44 PE=1 SV=3;tr|Q3U8S1|Q3U8S1_MOUSE CD44 antigen OS=Mus musculus OX=10090 GN=Cd44 PE=1 SV=1;tr|A2APM5|A2APM5_MOUSE CD44 antigen OS=Mus musculus OX=10090 GN=Cd44 PE=1 SV=1;tr|A2APM3|A2APM3_MOUS	2696.6	2679.28	3034.53	1493.76	1916.09	1484.87	2981.37	4534.67	3958.7
Plasminogen activator inhibitor 1 RNA-binding protein	Serbp1	sp|Q9CY58|PAIRB_MOUSE Plasminogen activator inhibitor 1 RNA-binding protein OS=Mus musculus OX=10090 GN=Serbp1 PE=1 SV=2;tr|A0A0N4SWH2|A0A0N4SWH2_MOUSE Plasminogen activator inhibitor 1 RNA-binding protein OS=Mus musculus OX=10090 GN=Serbp1 PE=1 SV=1;tr|A0	5020.2	4274.78	3882.19	2424.71	1914.23	4136.5	6018.42	3795.69	3716.79
Rho GTPase-activating protein 12	Arhgap12	sp|Q8C0D4|RHG12_MOUSE Rho GTPase-activating protein 12 OS=Mus musculus OX=10090 GN=Arhgap12 PE=1 SV=2;tr|B2RUJ8|B2RUJ8_MOUSE Rho GTPase-activating protein 12 OS=Mus musculus OX=10090 GN=Arhgap12 PE=1 SV=1;tr|S4R203|S4R203_MOUSE Rho GTPase-activating protei	1300.3	1572.8	1364.12	2191.52	1913.49	2701.09	2041.5	0	1761.35
Eukaryotic translation initiation factor 2A;Eukaryotic translation initiation factor 2A, N-terminally processed	Eif2a	sp|Q8BJW6|EIF2A_MOUSE Eukaryotic translation initiation factor 2A OS=Mus musculus OX=10090 GN=Eif2a PE=1 SV=2;tr|D3YZZ6|D3YZZ6_MOUSE Eukaryotic translation initiation factor 2A (Fragment) OS=Mus musculus OX=10090 GN=Eif2a PE=1 SV=1	1082.8	951.457	723.295	2420.41	1906.78	2128.25	2319.8	1528.85	889.891
Solute carrier family 2, facilitated glucose transporter member 1	Slc2a1	sp|P17809|GTR1_MOUSE Solute carrier family 2, facilitated glucose transporter member 1 OS=Mus musculus OX=10090 GN=Slc2a1 PE=1 SV=4	3949.8	3572.89	3090.75	1264.76	1898.28	0	3025.33	3166.75	2656.27
LanC-like protein 1	Lancl1	sp|O89112|LANC1_MOUSE Glutathione S-transferase LANCL1 OS=Mus musculus OX=10090 GN=Lancl1 PE=1 SV=1;tr|B2KGR2|B2KGR2_MOUSE Glutathione S-transferase LANCL1 (Fragment) OS=Mus musculus OX=10090 GN=Lancl1 PE=1 SV=1	976.11	1495.91	1548.43	1977.7	1897.24	1618.54	1330.78	1821.76	1272.38
V-type proton ATPase subunit H	Atp6v1h	sp|Q8BVE3|VATH_MOUSE V-type proton ATPase subunit H OS=Mus musculus OX=10090 GN=Atp6v1h PE=1 SV=1;tr|A0A0A6YVU0|A0A0A6YVU0_MOUSE V-type proton ATPase subunit H (Fragment) OS=Mus musculus OX=10090 GN=Atp6v1h PE=1 SV=1;tr|A0A0A6YWP6|A0A0A6YWP6_MOUSE V-type p	2215.1	1765.68	1807.28	3736.97	1896.86	3030.76	2117.15	1835.75	2436.52
Polypyrimidine tract-binding protein 2	Ptbp2	sp|Q91Z31|PTBP2_MOUSE Polypyrimidine tract-binding protein 2 OS=Mus musculus OX=10090 GN=Ptbp2 PE=1 SV=2	3471.6	1873.26	2053.13	1932.88	1895.15	1959.93	3568.96	2548.96	2148.4
Protocadherin beta-18	Pcdhb18	sp|Q91Y02|PCDBI_MOUSE Protocadherin beta-18 OS=Mus musculus OX=10090 GN=Pcdhb18 PE=2 SV=1	2509.3	2837.02	3821.28	2624.57	1869.73	3097.59	4432.62	4672.76	3657.85
Sarcoplasmic/endoplasmic reticulum calcium ATPase 2;Sarcoplasmic/endoplasmic reticulum calcium ATPase 1	Atp2a2;Atp2a1	sp|O55143|AT2A2_MOUSE Sarcoplasmic/endoplasmic reticulum calcium ATPase 2 OS=Mus musculus OX=10090 GN=Atp2a2 PE=1 SV=2;sp|Q8R429|AT2A1_MOUSE Sarcoplasmic/endoplasmic reticulum calcium ATPase 1 OS=Mus musculus OX=10090 GN=Atp2a1 PE=1 SV=1	1892	1804.79	1754.95	1316.05	1868.84	2347	2256.16	2197.8	2610.99
Neurogenic locus notch homolog protein 2;Notch 2 extracellular truncation;Notch 2 intracellular domain	Notch2	sp|O35516|NOTC2_MOUSE Neurogenic locus notch homolog protein 2 OS=Mus musculus OX=10090 GN=Notch2 PE=1 SV=2	3371.8	2748.04	2759.71	2323.59	1865.71	2314.02	3028.54	2999.98	2638.39
Trifunctional purine biosynthetic protein adenosine-3;Phosphoribosylamine--glycine ligase;Phosphoribosylformylglycinamidine cyclo-ligase;Phosphoribosylglycinamide formyltransferase	Gart	sp|Q64737|PUR2_MOUSE Trifunctional purine biosynthetic protein adenosine-3 OS=Mus musculus OX=10090 GN=Gart PE=1 SV=3;tr|A0A338P676|A0A338P676_MOUSE Trifunctional purine biosynthetic protein adenosine-3 (Fragment) OS=Mus musculus OX=10090 GN=Gart PE=1 SV=1	2445.3	2386.59	3378.71	2009.67	1843.27	2313.05	2178.14	3187.46	3679.75
RNA-binding protein 3	Rbm3	sp|O89086|RBM3_MOUSE RNA-binding protein 3 OS=Mus musculus OX=10090 GN=Rbm3 PE=1 SV=1;tr|Q8BG13|Q8BG13_MOUSE RNA-binding protein 3 OS=Mus musculus OX=10090 GN=Rbm3 PE=1 SV=1;tr|S4R2M6|S4R2M6_MOUSE RNA-binding protein 3 OS=Mus musculus OX=10090 GN=Rbm3 PE=1	2061.5	2330.64	1335.8	1208.81	1839.77	1890.9	3363.37	3841.55	4167.74
Leukotriene A-4 hydrolase	Lta4h	sp|P24527|LKHA4_MOUSE Leukotriene A-4 hydrolase OS=Mus musculus OX=10090 GN=Lta4h PE=1 SV=4	1895	1834.37	1975.51	1066.47	1836.11	1846.9	2475.56	2031.91	1758.19
MICAL-like protein 1	Micall1	sp|Q8BGT6|MILK1_MOUSE MICAL-like protein 1 OS=Mus musculus OX=10090 GN=Micall1 PE=1 SV=3	2473.9	1647.42	1843.75	1368.05	1820.46	1951.03	2449.6	2428.84	3346.94
Ras-related protein Rab-1B	Rab1b	sp|Q9D1G1|RAB1B_MOUSE Ras-related protein Rab-1B OS=Mus musculus OX=10090 GN=Rab1b PE=1 SV=1;tr|A0A494B945|A0A494B945_MOUSE Ras-related protein Rab-1B (Fragment) OS=Mus musculus OX=10090 GN=Rab1b PE=1 SV=1	1176.8	4362.44	3410.87	1390.51	1820.24	3244.39	0	2962.53	2114.47
DnaJ homolog subfamily B member 4	Dnajb4	sp|Q9D832|DNJB4_MOUSE DnaJ homolog subfamily B member 4 OS=Mus musculus OX=10090 GN=Dnajb4 PE=1 SV=1	2200.5	840.662	2308.09	2864.74	1813.16	1996.08	4574.7	4575.12	6825.59
Angiopoietin-2	Angpt2	sp|O35608|ANGP2_MOUSE Angiopoietin-2 OS=Mus musculus OX=10090 GN=Angpt2 PE=2 SV=2	1328.4	1761.44	1882.03	3448.29	1807.04	2655.33	2782.48	3936.44	3152.41
Proteasome activator complex subunit 4	Psme4	sp|Q5SSW2|PSME4_MOUSE Proteasome activator complex subunit 4 OS=Mus musculus OX=10090 GN=Psme4 PE=1 SV=1	1544.4	1379.18	1465.22	5153.54	1799.59	2293.92	0	1596.92	1012.55
Ethylmalonyl-CoA decarboxylase	Echdc1	sp|Q9D9V3|ECHD1_MOUSE Ethylmalonyl-CoA decarboxylase OS=Mus musculus OX=10090 GN=Echdc1 PE=1 SV=2;tr|E0CXS3|E0CXS3_MOUSE Ethylmalonyl-CoA decarboxylase (Fragment) OS=Mus musculus OX=10090 GN=Echdc1 PE=1 SV=1	2372.8	2053.4	1991.48	1838.49	1790.57	2684.51	2889.95	1567.53	1791.82
Lys-63-specific deubiquitinase BRCC36	Brcc3	sp|P46737|BRCC3_MOUSE Lys-63-specific deubiquitinase BRCC36 OS=Mus musculus OX=10090 GN=Brcc3 PE=1 SV=1	1180.2	0	959.566	2261.37	1773.8	805.689	1352.61	913.006	1107.85
Heterogeneous nuclear ribonucleoprotein A1;Heterogeneous nuclear ribonucleoprotein A1, N-terminally processed	Hnrnpa1	sp|P49312|ROA1_MOUSE Heterogeneous nuclear ribonucleoprotein A1 OS=Mus musculus OX=10090 GN=Hnrnpa1 PE=1 SV=2;tr|Q5EBP8|Q5EBP8_MOUSE Heterogeneous nuclear ribonucleoprotein A1 OS=Mus musculus OX=10090 GN=Hnrnpa1 PE=1 SV=1	1576	1276.88	2413.88	3768.99	1734.15	2215.45	1381.92	1328.52	658.616
Elongation factor 1-beta	Eef1b;Eef1b2	sp|O70251|EF1B_MOUSE Elongation factor 1-beta OS=Mus musculus OX=10090 GN=Eef1b PE=1 SV=5;tr|A0A087WS46|A0A087WS46_MOUSE Eukaryotic translation elongation factor 1 beta 2 OS=Mus musculus OX=10090 GN=Eef1b2 PE=1 SV=1	1195	1686.74	2326.09	2921.04	1727.06	1764.72	2269.28	1175.47	1745.51
Ras-related protein Rab-34	Rab34	sp|Q64008|RAB34_MOUSE Ras-related protein Rab-34 OS=Mus musculus OX=10090 GN=Rab34 PE=1 SV=2;tr|F7BE32|F7BE32_MOUSE Ras-related protein Rab-34 (Fragment) OS=Mus musculus OX=10090 GN=Rab34 PE=1 SV=1;tr|B1AQD3|B1AQD3_MOUSE Ras-related protein Rab-34 OS=Mus m	1689.6	3986.85	2915.22	1417.17	1723.56	2412.77	3655.21	3152.14	2753.37
Serine/arginine-rich splicing factor 5	Srsf5	sp|O35326|SRSF5_MOUSE Serine/arginine-rich splicing factor 5 OS=Mus musculus OX=10090 GN=Srsf5 PE=1 SV=2;tr|Q9D8S5|Q9D8S5_MOUSE Serine/arginine-rich-splicing factor 5 OS=Mus musculus OX=10090 GN=Srsf5 PE=1 SV=1	1747.9	2333.57	2692.26	2155.35	1713.8	2379.71	2709.62	1321.53	2163.29
40S ribosomal protein S28	Rps28	sp|P62858|RS28_MOUSE 40S ribosomal protein S28 OS=Mus musculus OX=10090 GN=Rps28 PE=1 SV=1;tr|G3UYV7|G3UYV7_MOUSE 40S ribosomal protein S28 (Fragment) OS=Mus musculus OX=10090 GN=Rps28 PE=1 SV=1	3008.4	2628.32	4171.96	2930.2	1711.41	3402.13	4234.43	4087.63	4913.59
Neuromodulin	Gap43	sp|P06837|NEUM_MOUSE Neuromodulin OS=Mus musculus OX=10090 GN=Gap43 PE=1 SV=1	4032.8	4175.56	3366.2	1871.82	1709.85	3118.13	5807.95	3170.11	3393.55
Dual specificity mitogen-activated protein kinase kinase 1	Map2k1	sp|P31938|MP2K1_MOUSE Dual specificity mitogen-activated protein kinase kinase 1 OS=Mus musculus OX=10090 GN=Map2k1 PE=1 SV=2	1292.5	1459.74	1328.88	4876.18	1696.88	2763.87	1742.54	1689.51	1052.67
Receptor-type tyrosine-protein phosphatase eta;Protein-tyrosine-phosphatase	Ptprj	sp|Q64455|PTPRJ_MOUSE Receptor-type tyrosine-protein phosphatase eta OS=Mus musculus OX=10090 GN=Ptprj PE=1 SV=2;tr|A2AWF8|A2AWF8_MOUSE Receptor-type tyrosine-protein phosphatase eta OS=Mus musculus OX=10090 GN=Ptprj PE=1 SV=1;tr|A2AWF9|A2AWF9_MOUSE Recept	2811.8	2562.85	3023.08	1445.2	1695.83	1907.91	1900.95	1931.53	2811.24
DNA damage-inducible transcript 4 protein	Ddit4	sp|Q9D3F7|DDIT4_MOUSE DNA damage-inducible transcript 4 protein OS=Mus musculus OX=10090 GN=Ddit4 PE=1 SV=1	6634.7	5279.04	6332.16	2561.14	1693.75	1956.76	4153.34	3530.22	3205.03
40S ribosomal protein S24	Rps24	sp|P62849|RS24_MOUSE 40S ribosomal protein S24 OS=Mus musculus OX=10090 GN=Rps24 PE=1 SV=1;tr|A0A286YEB7|A0A286YEB7_MOUSE 40S ribosomal protein S24 OS=Mus musculus OX=10090 GN=Rps24 PE=1 SV=1	0	665.764	1332.5	1413.58	1676.45	886.197	0	0	902.012
COP9 signalosome complex subunit 4	Cops4	sp|O88544|CSN4_MOUSE COP9 signalosome complex subunit 4 OS=Mus musculus OX=10090 GN=Cops4 PE=1 SV=1;tr|F6QTS1|F6QTS1_MOUSE COP9 signalosome complex subunit 4 (Fragment) OS=Mus musculus OX=10090 GN=Cops4 PE=1 SV=1	1399.1	1549.22	2583.65	1687.24	1666.24	1850.87	2538.51	1337.82	1218.73
Rho-related GTP-binding protein RhoE	Rnd3	sp|P61588|RND3_MOUSE Rho-related GTP-binding protein RhoE OS=Mus musculus OX=10090 GN=Rnd3 PE=1 SV=1;tr|E9Q8D7|E9Q8D7_MOUSE Rho-related GTP-binding protein RhoE OS=Mus musculus OX=10090 GN=Rnd3 PE=1 SV=1	2314.2	2100.41	2732.61	2121.05	1656.25	4156.87	3227.29	1832.74	1475.1
Neuropilin-1	Nrp1	sp|P97333|NRP1_MOUSE Neuropilin-1 OS=Mus musculus OX=10090 GN=Nrp1 PE=1 SV=2	3698	1811.89	2300.37	1564.17	1653.12	964.316	1240.98	3611.13	2688.88
Abl interactor 2;Abl interactor 1	Abi2;Abi1	sp|P62484|ABI2_MOUSE Abl interactor 2 OS=Mus musculus OX=10090 GN=Abi2 PE=1 SV=1;tr|A0A087WR90|A0A087WR90_MOUSE Abl interactor 2 (Fragment) OS=Mus musculus OX=10090 GN=Abi2 PE=1 SV=6;tr|A0A087WNT3|A0A087WNT3_MOUSE Abl interactor 2 (Fragment) OS=Mus musculu	1230.2	1210.39	695.025	1220.9	1651.26	1975.72	1609.25	0	490.676
Probable lysosomal cobalamin transporter	Lmbrd1	sp|Q8K0B2|LMBD1_MOUSE Lysosomal cobalamin transport escort protein LMBD1 OS=Mus musculus OX=10090 GN=Lmbrd1 PE=1 SV=1	760.79	1546	1244.12	712.278	1649.39	0	1368.03	2408.3	2205.42
Integrin alpha-4	Itga4	sp|Q00651|ITA4_MOUSE Integrin alpha-4 OS=Mus musculus OX=10090 GN=Itga4 PE=1 SV=1;tr|Q792F9|Q792F9_MOUSE Alpha-4 integrin OS=Mus musculus OX=10090 GN=Itga4 PE=1 SV=1	1248.5	1655.99	1332.61	786.334	1626.88	0	1239.69	992.498	1390.3
Synaptobrevin homolog YKT6	Ykt6	sp|Q9CQW1|YKT6_MOUSE Synaptobrevin homolog YKT6 OS=Mus musculus OX=10090 GN=Ykt6 PE=1 SV=1	1807.3	2653.14	1889.9	885.985	1617.64	1382.86	2461.19	3045.83	2753.62
Sulfhydryl oxidase 1	Qsox1	sp|Q8BND5|QSOX1_MOUSE Sulfhydryl oxidase 1 OS=Mus musculus OX=10090 GN=Qsox1 PE=1 SV=1	2193	1769.57	1572.29	2079.37	1613.54	1587.24	0	2182.13	3247.58
Proteasome subunit alpha type-5	Psma5	sp|Q9Z2U1|PSA5_MOUSE Proteasome subunit alpha type-5 OS=Mus musculus OX=10090 GN=Psma5 PE=1 SV=1	3407	3501.93	2669.21	2631.55	1610.04	4899.26	3174.67	3570.85	3243.1
Ran-specific GTPase-activating protein	Ranbp1	sp|P34022|RANG_MOUSE Ran-specific GTPase-activating protein OS=Mus musculus OX=10090 GN=Ranbp1 PE=1 SV=2	3357.5	3423.87	2972.24	2671.06	1605.86	2968.51	3756.12	3111.07	1996.89
Glycogen synthase kinase-3 beta	Gsk3b	sp|Q9WV60|GSK3B_MOUSE Glycogen synthase kinase-3 beta OS=Mus musculus OX=10090 GN=Gsk3b PE=1 SV=2;tr|E9QAQ5|E9QAQ5_MOUSE Glycogen synthase kinase-3 beta OS=Mus musculus OX=10090 GN=Gsk3b PE=1 SV=1	4515.5	1619.01	3083.67	2695.03	1552.49	1796.82	4580.7	1987.74	2531.14
Tubulin-specific chaperone D	Tbcd	sp|Q8BYA0|TBCD_MOUSE Tubulin-specific chaperone D OS=Mus musculus OX=10090 GN=Tbcd PE=1 SV=1	2759.5	2732.74	2095.56	2359.2	1547.05	3251.18	6223.03	2303.49	3526.32
Cadherin-2	Cdh2	sp|P15116|CADH2_MOUSE Cadherin-2 OS=Mus musculus OX=10090 GN=Cdh2 PE=1 SV=2;tr|D3YYT0|D3YYT0_MOUSE Cadherin-2 OS=Mus musculus OX=10090 GN=Cdh2 PE=1 SV=1	4705.1	5955.82	6232.07	2847.19	1536.54	1703.18	4988.53	4963.55	6257.96
Copine-3	Cpne3	sp|Q8BT60|CPNE3_MOUSE Copine-3 OS=Mus musculus OX=10090 GN=Cpne3 PE=1 SV=2	879.75	1011.5	510.613	0	1528.05	0	0	0	1319.84
Neuronal pentraxin-1	Nptx1	sp|Q62443|NPTX1_MOUSE Neuronal pentraxin-1 OS=Mus musculus OX=10090 GN=Nptx1 PE=1 SV=1	1942.3	1173.93	3173.8	1781.73	1519.18	1273.18	1440.51	1177.51	4092.24
Heat shock protein 105 kDa	Hsph1	sp|Q61699|HS105_MOUSE Heat shock protein 105 kDa OS=Mus musculus OX=10090 GN=Hsph1 PE=1 SV=2;tr|E9Q0U7|E9Q0U7_MOUSE Heat shock protein 105 kDa OS=Mus musculus OX=10090 GN=Hsph1 PE=1 SV=1	4825.1	2632.12	2465.09	2867.98	1512.54	3181.35	3099.72	3348.22	3452.91
EMILIN-1	Emilin1	sp|Q99K41|EMIL1_MOUSE EMILIN-1 OS=Mus musculus OX=10090 GN=Emilin1 PE=1 SV=1	0	1453.58	1710.01	1126.67	1506.06	1760.49	1717.83	1458.56	1650.85
Ribose-phosphate pyrophosphokinase 1	Prps1;Prps1l3	sp|Q9D7G0|PRPS1_MOUSE Ribose-phosphate pyrophosphokinase 1 OS=Mus musculus OX=10090 GN=Prps1 PE=1 SV=4;tr|G3UXL2|G3UXL2_MOUSE Phosphoribosyl pyrophosphate synthetase 1-like 3 OS=Mus musculus OX=10090 GN=Prps1l3 PE=3 SV=1	0	646.314	642.692	1107.7	1501.06	0	0	0	757.502
26S proteasome non-ATPase regulatory subunit 5	Psmd5	sp|Q8BJY1|PSMD5_MOUSE 26S proteasome non-ATPase regulatory subunit 5 OS=Mus musculus OX=10090 GN=Psmd5 PE=1 SV=4	1737.1	1473.43	1460.7	1568.22	1499.27	0	1429.62	1008.87	1248.73
Zinc transporter 1	Slc30a1	sp|Q60738|ZNT1_MOUSE Zinc transporter 1 OS=Mus musculus OX=10090 GN=Slc30a1 PE=1 SV=1	5792.9	5839.16	3217.77	3934.86	1485.19	2297.27	4988.25	4966.65	3437.08
ADP-ribosylation factor 5;ADP-ribosylation factor 4	Arf5;Arf4	sp|P84084|ARF5_MOUSE ADP-ribosylation factor 5 OS=Mus musculus OX=10090 GN=Arf5 PE=1 SV=2;sp|P61750|ARF4_MOUSE ADP-ribosylation factor 4 OS=Mus musculus OX=10090 GN=Arf4 PE=1 SV=2;tr|E9Q798|E9Q798_MOUSE ADP-ribosylation factor 4 OS=Mus musculus OX=10090 GN	1332.9	2194.22	2244.52	2370.48	1484.37	1293.28	0	1145.2	1715.94
Syntaxin-2	Stx2	sp|Q00262|STX2_MOUSE Syntaxin-2 OS=Mus musculus OX=10090 GN=Stx2 PE=1 SV=1;tr|D3YY94|D3YY94_MOUSE Syntaxin-2 (Fragment) OS=Mus musculus OX=10090 GN=Stx2 PE=1 SV=1;tr|Q3TJ55|Q3TJ55_MOUSE Syntaxin-2 OS=Mus musculus OX=10090 GN=Stx2 PE=1 SV=1;tr|Q80W45|Q80W45	2406.2	2232.37	2073.9	1333.86	1482.8	2005.78	1179.76	3251.47	2159.54
Importin-7	Ipo7	sp|Q9EPL8|IPO7_MOUSE Importin-7 OS=Mus musculus OX=10090 GN=Ipo7 PE=1 SV=2	6986.9	4076.99	3133.66	3843.1	1481.91	3948.26	7894.39	6858.87	4482.11
Dystrophin	Dmd	sp|P11531|DMD_MOUSE Dystrophin OS=Mus musculus OX=10090 GN=Dmd PE=1 SV=3;tr|A2A9Z1|A2A9Z1_MOUSE Dystrophin OS=Mus musculus OX=10090 GN=Dmd PE=1 SV=1;tr|A0A1Q1PRS4|A0A1Q1PRS4_MOUSE Dystrophin OS=Mus musculus OX=10090 GN=Dmd PE=1 SV=1;tr|A2A9Z2|A2A9Z2_MOUSE	1746	1558.59	1778.8	1475.5	1479.6	1674.35	1933.89	2452.56	1407.75
Serine/threonine-protein kinase PAK 2;PAK-2p27;PAK-2p34;Serine/threonine-protein kinase PAK 3	Pak2;Pak3	sp|Q8CIN4|PAK2_MOUSE Serine/threonine-protein kinase PAK 2 OS=Mus musculus OX=10090 GN=Pak2 PE=1 SV=1;sp|Q61036|PAK3_MOUSE Serine/threonine-protein kinase PAK 3 OS=Mus musculus OX=10090 GN=Pak3 PE=1 SV=2	0	692.624	1530.76	1274.12	1468.27	0	0	1415.45	857.157
Presenilin-1;Presenilin-1 NTF subunit;Presenilin-1 CTF subunit;Presenilin-1 CTF12	Psen1	sp|P49769|PSN1_MOUSE Presenilin-1 OS=Mus musculus OX=10090 GN=Psen1 PE=1 SV=1	1694.1	1767.81	1740.41	1358.14	1462.45	1282.35	3436.65	1776.35	1238.83
cAMP-dependent protein kinase type I-alpha regulatory subunit;cAMP-dependent protein kinase type I-alpha regulatory subunit, N-terminally processed	Prkar1a	sp|Q9DBC7|KAP0_MOUSE cAMP-dependent protein kinase type I-alpha regulatory subunit OS=Mus musculus OX=10090 GN=Prkar1a PE=1 SV=3	3738.3	5410.12	4309.53	3133.4	1442.62	3960.34	4436.95	8931.77	2285.35
Crk-like protein	Crkl	sp|P47941|CRKL_MOUSE Crk-like protein OS=Mus musculus OX=10090 GN=Crkl PE=1 SV=2	2154.3	2841.19	2081.72	1595.48	1423.99	1226.71	2732.09	2819.48	2884.26
60S ribosomal protein L8	Rpl8	sp|P62918|RL8_MOUSE 60S ribosomal protein L8 OS=Mus musculus OX=10090 GN=Rpl8 PE=1 SV=2	3863	3517.82	4211.78	2082.05	1408.63	5480.65	2601.59	1681.28	3772.06
BAG family molecular chaperone regulator 4	Bag4	sp|Q8CI61|BAG4_MOUSE BAG family molecular chaperone regulator 4 OS=Mus musculus OX=10090 GN=Bag4 PE=1 SV=2	838.92	1638.49	1710.7	1126.62	1396.63	1783.5	2005.35	1923.21	1721.83
Eukaryotic translation initiation factor 3 subunit L	Eif3l	sp|Q8QZY1|EIF3L_MOUSE Eukaryotic translation initiation factor 3 subunit L OS=Mus musculus OX=10090 GN=Eif3l PE=1 SV=1	889.63	875.519	677.031	1708.18	1391.04	1166.05	0	1470.6	959.201
	Tnik	tr|E0CZD7|E0CZD7_MOUSE Traf2 and NCK-interacting protein kinase OS=Mus musculus OX=10090 GN=Tnik PE=1 SV=1;tr|E0CY98|E0CY98_MOUSE Traf2 and NCK-interacting protein kinase OS=Mus musculus OX=10090 GN=Tnik PE=1 SV=1;tr|E9PUL9|E9PUL9_MOUSE Traf2 and NCK-inter	2663.1	2771.04	1269.63	752.392	1384.71	1781.92	1697.32	3014.94	1383.98
Mannose-1-phosphate guanyltransferase alpha	Gmppa	sp|Q922H4|GMPPA_MOUSE Mannose-1-phosphate guanyltransferase alpha OS=Mus musculus OX=10090 GN=Gmppa PE=1 SV=1	0	669.938	871.563	2850.08	1381.95	1350.59	1129.8	0	1104.1
ADP-ribosylation factor-like protein 1	Arl1	sp|P61211|ARL1_MOUSE ADP-ribosylation factor-like protein 1 OS=Mus musculus OX=10090 GN=Arl1 PE=1 SV=1;tr|F8WIB1|F8WIB1_MOUSE ADP-ribosylation factor-like protein 1 (Fragment) OS=Mus musculus OX=10090 GN=Arl1 PE=1 SV=1	2347.5	2988.38	1482.05	3133.65	1376.28	1944.77	0	2107.51	976.956
Secretory carrier-associated membrane protein 2	Scamp2	sp|Q9ERN0|SCAM2_MOUSE Secretory carrier-associated membrane protein 2 OS=Mus musculus OX=10090 GN=Scamp2 PE=1 SV=1;tr|A0A1L1SUU4|A0A1L1SUU4_MOUSE Secretory carrier-associated membrane protein (Fragment) OS=Mus musculus OX=10090 GN=Scamp2 PE=1 SV=1	2193	3171.3	4224.77	1760.64	1368.01	1976.69	3463.16	3157.28	3170.04
Cordon-bleu protein-like 1	Cobll1	tr|B1AZ26|B1AZ26_MOUSE Cordon-bleu protein-like 1 (Fragment) OS=Mus musculus OX=10090 GN=Cobll1 PE=1 SV=8	1646.5	2264.66	2485.96	1233.2	1357.2	1639.26	1669.4	2550.64	2850.16
Nidogen-1	Nid1	sp|P10493|NID1_MOUSE Nidogen-1 OS=Mus musculus OX=10090 GN=Nid1 PE=1 SV=2	2081.8	992.831	625.177	838.891	1352.36	0	0	1478.04	1001.41
Tubulin-specific chaperone C	Tbcc	sp|Q8VCN9|TBCC_MOUSE Tubulin-specific chaperone C OS=Mus musculus OX=10090 GN=Tbcc PE=1 SV=1;tr|A0A0R4J0M1|A0A0R4J0M1_MOUSE Tubulin-specific chaperone C OS=Mus musculus OX=10090 GN=Tbcc PE=1 SV=1	2249	822.941	1572.66	2292.23	1348.85	2009.04	1861.17	2000.4	1058.22
Coatomer subunit delta	Arcn1	sp|Q5XJY5|COPD_MOUSE Coatomer subunit delta OS=Mus musculus OX=10090 GN=Arcn1 PE=1 SV=2	1706.6	641.474	1147.66	3358.35	1346.1	1510.88	1193.89	0	765.398
Dihydropteridine reductase	Qdpr	sp|Q8BVI4|DHPR_MOUSE Dihydropteridine reductase OS=Mus musculus OX=10090 GN=Qdpr PE=1 SV=2;tr|A0A0G2JGY0|A0A0G2JGY0_MOUSE Dihydropteridine reductase OS=Mus musculus OX=10090 GN=Qdpr PE=1 SV=1;tr|D3Z1A1|D3Z1A1_MOUSE Dihydropteridine reductase (Fragment) OS=	0	1499.65	526.633	2158.33	1337.82	891.047	1105.66	1235.84	553.584
Guanine nucleotide-binding protein G(I)/G(S)/G(O) subunit gamma-2	Gng2	sp|P63213|GBG2_MOUSE Guanine nucleotide-binding protein G(I)/G(S)/G(O) subunit gamma-2 OS=Mus musculus OX=10090 GN=Gng2 PE=1 SV=2	1732.8	1959.67	1832.19	1312.56	1330.82	1238.26	2466.21	2276.05	1622.64
WD repeat domain phosphoinositide-interacting protein 3	Wdr45b	sp|Q9CR39|WIPI3_MOUSE WD repeat domain phosphoinositide-interacting protein 3 OS=Mus musculus OX=10090 GN=Wdr45b PE=1 SV=2	1804.8	1142	2677.94	1915.53	1326.12	1275.56	2335.71	1582.76	2921.95
26S protease regulatory subunit 10B	Psmc6	sp|P62334|PRS10_MOUSE 26S proteasome regulatory subunit 10B OS=Mus musculus OX=10090 GN=Psmc6 PE=1 SV=1	0	0	1035.91	1453.9	1315.31	0	0	1291.26	693.356
YTH domain-containing family protein 2	Ythdf2	sp|Q91YT7|YTHD2_MOUSE YTH domain-containing family protein 2 OS=Mus musculus OX=10090 GN=Ythdf2 PE=1 SV=1;tr|E9PW90|E9PW90_MOUSE YTH domain-containing family protein 2 OS=Mus musculus OX=10090 GN=Ythdf2 PE=1 SV=1	3549.7	2454.1	2806.72	1735.45	1304.65	2194.47	2600.76	1850.18	2385.65
Dynactin subunit 1	Dctn1	sp|O08788|DCTN1_MOUSE Dynactin subunit 1 OS=Mus musculus OX=10090 GN=Dctn1 PE=1 SV=3;tr|D3YX34|D3YX34_MOUSE Dynactin subunit 1 OS=Mus musculus OX=10090 GN=Dctn1 PE=1 SV=1;tr|E9Q586|E9Q586_MOUSE Dynactin subunit 1 OS=Mus musculus OX=10090 GN=Dctn1 PE=1 SV=1	0	694.301	0	1032.28	1296.9	0	0	0	661.049
Choline transporter-like protein 2	Slc44a2	sp|Q8BY89|CTL2_MOUSE Choline transporter-like protein 2 OS=Mus musculus OX=10090 GN=Slc44a2 PE=1 SV=2;tr|A0A1L1SVG6|A0A1L1SVG6_MOUSE Choline transporter-like protein 2 OS=Mus musculus OX=10090 GN=Slc44a2 PE=1 SV=1	1720.5	0	1624.09	595.783	1291.61	1408.34	2032.29	2256.75	3081.18
OL-protocadherin isoform	Pcdh10	tr|Q925I8|Q925I8_MOUSE OL-protocadherin isoform OS=Mus musculus OX=10090 GN=Pcdh10 PE=1 SV=1;tr|E9PX28|E9PX28_MOUSE Protocadherin 10 OS=Mus musculus OX=10090 GN=Pcdh10 PE=1 SV=1;tr|E9PXQ7|E9PXQ7_MOUSE Protocadherin 10 OS=Mus musculus OX=10090 GN=Pcdh10 PE=	1458.7	3030.05	3059.66	2333.91	1290.64	1197.26	3394.36	4359.84	2887.93
Plastin-3	Pls3	sp|Q99K51|PLST_MOUSE Plastin-3 OS=Mus musculus OX=10090 GN=Pls3 PE=1 SV=3;tr|A0A1C7CYV0|A0A1C7CYV0_MOUSE Plastin-3 (Fragment) OS=Mus musculus OX=10090 GN=Pls3 PE=1 SV=1;tr|B1AX58|B1AX58_MOUSE Plastin-3 OS=Mus musculus OX=10090 GN=Pls3 PE=1 SV=1	1332.3	1797.39	1626.53	2130.16	1286.54	1813.31	0	2551.97	2910.3
U6 snRNA-associated Sm-like protein LSm4	Lsm4	sp|Q9QXA5|LSM4_MOUSE U6 snRNA-associated Sm-like protein LSm4 OS=Mus musculus OX=10090 GN=Lsm4 PE=1 SV=1;tr|D3YTP8|D3YTP8_MOUSE U6 snRNA-associated Sm-like protein LSm4 (Fragment) OS=Mus musculus OX=10090 GN=Lsm4 PE=1 SV=8;tr|Q9CY46|Q9CY46_MOUSE U6 snRNA-a	1301.4	1918.59	2081.93	3181.35	1285.72	2002.43	1337.3	2237.72	2345.49
60S acidic ribosomal protein P1	Rplp1	sp|P47955|RLA1_MOUSE 60S acidic ribosomal protein P1 OS=Mus musculus OX=10090 GN=Rplp1 PE=1 SV=1	1842.9	2280.48	1261.11	2267.7	1283.78	4384.7	3008.02	1986.06	2041.15
Nucleosome assembly protein 1-like 1	Nap1l1	sp|P28656|NP1L1_MOUSE Nucleosome assembly protein 1-like 1 OS=Mus musculus OX=10090 GN=Nap1l1 PE=1 SV=2;tr|Q3TF41|Q3TF41_MOUSE Nucleosome assembly protein 1-like 1 OS=Mus musculus OX=10090 GN=Nap1l1 PE=1 SV=1;tr|Q8BSH9|Q8BSH9_MOUSE Nucleosome assembly prot	1063.3	1614.91	1817.23	825.436	1275.21	991.296	1318.4	0	732.322
Striatin-4	Strn4	sp|P58404|STRN4_MOUSE Striatin-4 OS=Mus musculus OX=10090 GN=Strn4 PE=1 SV=2;tr|V9GXE7|V9GXE7_MOUSE Striatin-4 (Fragment) OS=Mus musculus OX=10090 GN=Strn4 PE=1 SV=1	857.03	971.009	707.643	2983.72	1264.55	1075.94	0	1100.23	1040.67
Receptor-type tyrosine-protein phosphatase F	Ptprf	sp|A2A8L5|PTPRF_MOUSE Receptor-type tyrosine-protein phosphatase F OS=Mus musculus OX=10090 GN=Ptprf PE=1 SV=1;tr|F6Y3V0|F6Y3V0_MOUSE Receptor-type tyrosine-protein phosphatase F (Fragment) OS=Mus musculus OX=10090 GN=Ptprf PE=1 SV=1;tr|F6S1X8|F6S1X8_MOUSE	1976.4	2080.13	1811.8	1649.35	1247.41	2280.87	1287.59	2039.7	1283.43
Acyl-protein thioesterase 1	Lypla1	sp|P97823|LYPA1_MOUSE Acyl-protein thioesterase 1 OS=Mus musculus OX=10090 GN=Lypla1 PE=1 SV=1;tr|D3Z111|D3Z111_MOUSE Acyl-protein thioesterase 1 OS=Mus musculus OX=10090 GN=Lypla1 PE=1 SV=1;tr|J3QP56|J3QP56_MOUSE Acyl-protein thioesterase 1 OS=Mus musculu	1344.4	777.247	1222.56	1705.2	1242.49	0	2212.47	1410.05	1761.47
Acylphosphatase-1;Acylphosphatase	Acyp1	sp|P56376|ACYP1_MOUSE Acylphosphatase-1 OS=Mus musculus OX=10090 GN=Acyp1 PE=1 SV=2;tr|E9QJT5|E9QJT5_MOUSE Acylphosphatase OS=Mus musculus OX=10090 GN=Acyp1 PE=1 SV=1	1848.1	1282.45	2018.37	765.24	1232.05	1571.28	2405.5	2082.9	2566.14
Anoctamin-6	Ano6	sp|Q6P9J9|ANO6_MOUSE Anoctamin-6 OS=Mus musculus OX=10090 GN=Ano6 PE=1 SV=1;tr|A0A2I3BPY8|A0A2I3BPY8_MOUSE Anoctamin OS=Mus musculus OX=10090 GN=Ano6 PE=1 SV=1;tr|A0A2I3BPX3|A0A2I3BPX3_MOUSE Anoctamin OS=Mus musculus OX=10090 GN=Ano6 PE=1 SV=1	3900.5	3913.03	2109.03	1799.13	1230.19	2938.44	2997.7	3639.54	2582.31
60S ribosomal protein L3	Rpl3	sp|P27659|RL3_MOUSE 60S ribosomal protein L3 OS=Mus musculus OX=10090 GN=Rpl3 PE=1 SV=3;tr|A0A087WNS0|A0A087WNS0_MOUSE 60S ribosomal protein L3 OS=Mus musculus OX=10090 GN=Rpl3 PE=1 SV=1;tr|A0A087WQK0|A0A087WQK0_MOUSE 60S ribosomal protein L3 (Fragment) OS	2912.3	3062.85	2178.4	1489.76	1226.76	3719.72	2845.28	0	1405.32
Proteasomal ubiquitin receptor ADRM1	Adrm1;Gm9774	sp|Q9JKV1|ADRM1_MOUSE Proteasomal ubiquitin receptor ADRM1 OS=Mus musculus OX=10090 GN=Adrm1 PE=1 SV=2;tr|D3YUD8|D3YUD8_MOUSE Predicted pseudogene 9774 OS=Mus musculus OX=10090 GN=Gm9774 PE=4 SV=3;tr|A0A0A6YVU8|A0A0A6YVU8_MOUSE Predicted pseudogene 9774 OS	1378.7	0	629.649	2454.91	1225.34	1361.17	0	0	1125.18
Ras-related protein Rab-5A	Rab5a	sp|Q9CQD1|RAB5A_MOUSE Ras-related protein Rab-5A OS=Mus musculus OX=10090 GN=Rab5a PE=1 SV=1	2944.3	1962.82	2339.55	2249.84	1225.12	3065.23	1581.05	2665.1	1932.79
60S ribosomal protein L19;Ribosomal protein L19	Rpl19	sp|P84099|RL19_MOUSE 60S ribosomal protein L19 OS=Mus musculus OX=10090 GN=Rpl19 PE=1 SV=1;tr|A2A547|A2A547_MOUSE Ribosomal protein L19 OS=Mus musculus OX=10090 GN=Rpl19 PE=1 SV=1	2558.6	3770.53	2357.82	2297.29	1224.52	2979.97	2147.85	3088.68	2558.24
Flotillin-1	Flot1	sp|O08917|FLOT1_MOUSE Flotillin-1 OS=Mus musculus OX=10090 GN=Flot1 PE=1 SV=1;tr|G3UZZ5|G3UZZ5_MOUSE Flotillin (Fragment) OS=Mus musculus OX=10090 GN=Flot1 PE=1 SV=1;tr|G3UWW8|G3UWW8_MOUSE Flotillin (Fragment) OS=Mus musculus OX=10090 GN=Flot1 PE=1 SV=1	985.35	2045.2	2263.42	2086.15	1223.55	1916.99	2474.59	2600.13	4530.76
Niban-like protein 1	Fam129b	sp|Q8R1F1|NIBA2_MOUSE Protein Niban 2 OS=Mus musculus OX=10090 GN=Niban2 PE=1 SV=2	0	679.655	628.903	1373.97	1209.17	1347.5	1753.84	1948.26	2374.81
ELAV-like protein 1	Elavl1	sp|P70372|ELAV1_MOUSE ELAV-like protein 1 OS=Mus musculus OX=10090 GN=Elavl1 PE=1 SV=2	1547.4	743.854	999.814	763.52	1202.01	873.933	0	0	980.413
Neuronal growth regulator 1	Negr1	sp|Q80Z24|NEGR1_MOUSE Neuronal growth regulator 1 OS=Mus musculus OX=10090 GN=Negr1 PE=1 SV=1;tr|A0A4W9|A0A4W9_MOUSE Neuronal growth regulator 1 OS=Mus musculus OX=10090 GN=Negr1 PE=1 SV=1;tr|D3Z4T6|D3Z4T6_MOUSE Neuronal growth regulator 1 OS=Mus musculus	1990.9	1979.07	1873.56	1126.77	1166.9	1296.54	4343.85	4182.62	4723.24
Adapter molecule crk	Crk	sp|Q64010|CRK_MOUSE Adapter molecule crk OS=Mus musculus OX=10090 GN=Crk PE=1 SV=1;tr|Q8JZR2|Q8JZR2_MOUSE Adapter molecule crk OS=Mus musculus OX=10090 GN=Crk PE=1 SV=1;tr|Q3TQV3|Q3TQV3_MOUSE Adapter molecule crk OS=Mus musculus OX=10090 GN=Crk PE=1 SV=1;t	2054.7	1477.38	2104.61	439.027	1164.3	814.021	0	1859.74	2215.06
Glyoxalase domain-containing protein 4	Glod4	sp|Q9CPV4|GLOD4_MOUSE Glyoxalase domain-containing protein 4 OS=Mus musculus OX=10090 GN=Glod4 PE=1 SV=1;tr|F6ZTG3|F6ZTG3_MOUSE Glyoxalase domain-containing protein 4 (Fragment) OS=Mus musculus OX=10090 GN=Glod4 PE=1 SV=1;tr|E9Q197|E9Q197_MOUSE Glyoxalase	1223	736.751	2050.31	1198.75	1134.33	2052.69	1601.15	0	1177.5
MTSS1-like protein	Mtss1l	sp|Q6P9S0|MTSS2_MOUSE Protein MTSS 2 OS=Mus musculus OX=10090 GN=Mtss2 PE=1 SV=1;tr|F6S054|F6S054_MOUSE Protein MTSS 2 (Fragment) OS=Mus musculus OX=10090 GN=Mtss2 PE=1 SV=1;tr|F7D291|F7D291_MOUSE Protein MTSS 2 (Fragment) OS=Mus musculus OX=10090 GN=Mtss2	793.14	783.91	1108.79	0	1124.72	0	0	0	583.63
60S ribosomal protein L9	Rpl9	sp|P51410|RL9_MOUSE 60S ribosomal protein L9 OS=Mus musculus OX=10090 GN=Rpl9 PE=2 SV=2;tr|D3YZT0|D3YZT0_MOUSE 60S ribosomal protein L9 OS=Mus musculus OX=10090 GN=Rpl9 PE=1 SV=2;tr|D3Z629|D3Z629_MOUSE 60S ribosomal protein L9 OS=Mus musculus OX=10090 GN=R	0	957.462	940.241	1595.53	1122.03	0	0	0	394.811
Ubiquitin-conjugating enzyme E2 K	Ube2k	sp|P61087|UBE2K_MOUSE Ubiquitin-conjugating enzyme E2 K OS=Mus musculus OX=10090 GN=Ube2k PE=1 SV=3;tr|Q3V3R8|Q3V3R8_MOUSE Ubiquitin-conjugating enzyme E2 K OS=Mus musculus OX=10090 GN=Ube2k PE=1 SV=1;tr|A0A0J9YUI1|A0A0J9YUI1_MOUSE Ubiquitin-conjugating en	1475.9	1503.31	2243.78	952.807	1117.49	2088.84	2001.86	1259.48	1061.2
Phosphatidylethanolamine-binding protein 1;Hippocampal cholinergic neurostimulating peptide	Pebp1	sp|P70296|PEBP1_MOUSE Phosphatidylethanolamine-binding protein 1 OS=Mus musculus OX=10090 GN=Pebp1 PE=1 SV=3;tr|D6RHS6|D6RHS6_MOUSE Phosphatidylethanolamine-binding protein 1 OS=Mus musculus OX=10090 GN=Pebp1 PE=1 SV=1;tr|D3Z1V4|D3Z1V4_MOUSE Phosphatidylet	1145.4	795.407	615.647	755.225	1113.54	784.379	0	0	1086.81
Methionine--tRNA ligase, cytoplasmic	Mars	sp|Q68FL6|SYMC_MOUSE Methionine--tRNA ligase, cytoplasmic OS=Mus musculus OX=10090 GN=Mars1 PE=1 SV=1;tr|F6W0G8|F6W0G8_MOUSE Methionine--tRNA ligase, cytoplasmic (Fragment) OS=Mus musculus OX=10090 GN=Mars1 PE=1 SV=2;tr|E9QB02|E9QB02_MOUSE Methionine--tRNA	0	939.887	1410.33	3206.95	1110.33	1737.39	3132.66	1526.19	1397.25
DnaJ homolog subfamily C member 7	Dnajc7	sp|Q9QYI3|DNJC7_MOUSE DnaJ homolog subfamily C member 7 OS=Mus musculus OX=10090 GN=Dnajc7 PE=1 SV=2;tr|F7BTP8|F7BTP8_MOUSE DnaJ homolog subfamily C member 7 (Fragment) OS=Mus musculus OX=10090 GN=Dnajc7 PE=1 SV=1	1021.4	2823.91	2259.7	1503.47	1108.62	751.738	0	1835.48	2365.12
Target of Myb protein 1	Tom1	sp|O88746|TOM1_MOUSE Target of Myb protein 1 OS=Mus musculus OX=10090 GN=Tom1 PE=1 SV=1;tr|Q3UDC3|Q3UDC3_MOUSE Target of Myb protein 1 OS=Mus musculus OX=10090 GN=Tom1 PE=1 SV=1;tr|A0A1D5RM45|A0A1D5RM45_MOUSE Target of Myb protein 1 (Fragment) OS=Mus muscu	842.08	4004.72	4307.03	1799.84	1103.03	982.479	3432.18	4712.5	2509.46
Ubiquitin-conjugating enzyme E2 D3;Ubiquitin-conjugating enzyme E2 D2B;Ubiquitin-conjugating enzyme E2 D2	Ube2d3;Ube2d2b;Ube2d2	sp|P61079|UB2D3_MOUSE Ubiquitin-conjugating enzyme E2 D3 OS=Mus musculus OX=10090 GN=Ube2d3 PE=1 SV=1;sp|Q6ZWY6|U2D2B_MOUSE Ubiquitin-conjugating enzyme E2 D2B OS=Mus musculus OX=10090 GN=Ube2d2b PE=1 SV=1;sp|P62838|UB2D2_MOUSE Ubiquitin-conjugating enzyme	1223.2	1648.52	1572.98	963.531	1077.83	0	0	1374.64	1843.29
Leucine-rich repeat-containing protein 4B	Lrrc4b	sp|P0C192|LRC4B_MOUSE Leucine-rich repeat-containing protein 4B OS=Mus musculus OX=10090 GN=Lrrc4b PE=1 SV=1;tr|D3YZP3|D3YZP3_MOUSE Leucine-rich repeat-containing protein 4B (Fragment) OS=Mus musculus OX=10090 GN=Lrrc4b PE=1 SV=1;tr|D3Z2D1|D3Z2D1_MOUSE Leu	4528.3	3283.34	4102.54	2546.21	1064.34	3060.03	5663.49	4505.54	8411.95
Isochorismatase domain-containing protein 1	Isoc1	sp|Q91V64|ISOC1_MOUSE Isochorismatase domain-containing protein 1 OS=Mus musculus OX=10090 GN=Isoc1 PE=1 SV=1;tr|A0A494B952|A0A494B952_MOUSE Isochorismatase domain-containing protein 1 OS=Mus musculus OX=10090 GN=Isoc1 PE=1 SV=1	3900.3	1997.82	2408.76	2473.37	1061.81	2997.78	3329.87	2182.31	2459.91
60S ribosomal protein L29	Rpl29;Gm3550	sp|P47915|RL29_MOUSE 60S ribosomal protein L29 OS=Mus musculus OX=10090 GN=Rpl29 PE=1 SV=2;tr|A0A1L1SUN1|A0A1L1SUN1_MOUSE 60S ribosomal protein L29 (Fragment) OS=Mus musculus OX=10090 GN=Rpl29 PE=1 SV=1;tr|A0A1L1SS27|A0A1L1SS27_MOUSE 60S ribosomal protein	3565.7	2433.01	2705.83	1443.68	1048.24	3459.79	1048.54	1923.47	1570.23
Secretory carrier-associated membrane protein 5	Scamp5	sp|Q9JKD3|SCAM5_MOUSE Secretory carrier-associated membrane protein 5 OS=Mus musculus OX=10090 GN=Scamp5 PE=1 SV=1;tr|A0A1L1SVG3|A0A1L1SVG3_MOUSE Secretory carrier-associated membrane protein OS=Mus musculus OX=10090 GN=Scamp5 PE=1 SV=1;tr|A0A1L1SRT6|A0A1L	1397.9	1469.04	691.299	860.642	1046.6	1760.23	0	1678.71	2521.84
Large neutral amino acids transporter small subunit 1	Slc7a5	sp|Q9Z127|LAT1_MOUSE Large neutral amino acids transporter small subunit 1 OS=Mus musculus OX=10090 GN=Slc7a5 PE=1 SV=2	1510.4	1642	653.286	665.336	1026.77	2300.27	0	3780.29	1671.68
Protein disulfide-isomerase A3	Pdia3	sp|P27773|PDIA3_MOUSE Protein disulfide-isomerase A3 OS=Mus musculus OX=10090 GN=Pdia3 PE=1 SV=2	1301.3	1966.99	1755.11	973.344	1016.34	1213.48	1213.08	1974.11	2041.57
DNA-directed RNA polymerase II subunit GRINL1A	Polr2m	tr|A0A3B2WBC6|A0A3B2WBC6_MOUSE DNA-directed RNA polymerase II subunit GRINL1A OS=Mus musculus OX=10090 GN=Polr2m PE=4 SV=1	1634.2	2140.1	2266.56	1202.8	1012.31	1258.72	0	2811.43	1490.51
Unconventional myosin-Va	Myo5a	sp|Q99104|MYO5A_MOUSE Unconventional myosin-Va OS=Mus musculus OX=10090 GN=Myo5a PE=1 SV=2;tr|F6Z2S4|F6Z2S4_MOUSE Unconventional myosin-Va (Fragment) OS=Mus musculus OX=10090 GN=Myo5a PE=1 SV=1;tr|B8JK05|B8JK05_MOUSE Unconventional myosin-Va (Fragment) OS=	2406.2	1952.2	1784.01	2038.3	1003.07	2133.98	1315.02	1824.42	2230.98
Retinal rod rhodopsin-sensitive cGMP 3,5-cyclic phosphodiesterase subunit delta	Pde6d	sp|O55057|PDE6D_MOUSE Retinal rod rhodopsin-sensitive cGMP 3,5-cyclic phosphodiesterase subunit delta OS=Mus musculus OX=10090 GN=Pde6d PE=1 SV=1	1502.9	767.654	928.848	653.499	1000.01	812.946	1901.37	2173.63	1564.81
Protein flightless-1 homolog	Flii	sp|Q9JJ28|FLII_MOUSE Protein flightless-1 homolog OS=Mus musculus OX=10090 GN=Flii PE=1 SV=1	0	1140.9	1347.19	1154.39	985.328	0	1371.34	1535.66	1515.05
Acetoacetyl-CoA synthetase	Aacs	sp|Q9D2R0|AACS_MOUSE Acetoacetyl-CoA synthetase OS=Mus musculus OX=10090 GN=Aacs PE=1 SV=1	1429.2	725.394	875.024	1861.2	983.763	620.153	0	855.564	385.639
Complement component C1q receptor	Cd93	sp|O89103|C1QR1_MOUSE Complement component C1q receptor OS=Mus musculus OX=10090 GN=Cd93 PE=1 SV=1	6231.2	6251.51	5728.43	956.55	976.831	984.772	3338.25	2944.83	2998.51
Pleiotrophin	Ptn	tr|Q3UZI5|Q3UZI5_MOUSE Pleiotrophin OS=Mus musculus OX=10090 GN=Ptn PE=1 SV=1;sp|P63089|PTN_MOUSE Pleiotrophin OS=Mus musculus OX=10090 GN=Ptn PE=1 SV=1	1889.1	2738.82	3147.18	495.949	968.855	2266.85	1061.87	1588.24	3281.43
DNA topoisomerase 1	Top1	sp|Q04750|TOP1_MOUSE DNA topoisomerase 1 OS=Mus musculus OX=10090 GN=Top1 PE=1 SV=2	1367.5	0	0	719.158	948.283	1574.36	0	0	390.484
Splicing factor 3A subunit 3	Sf3a3	sp|Q9D554|SF3A3_MOUSE Splicing factor 3A subunit 3 OS=Mus musculus OX=10090 GN=Sf3a3 PE=1 SV=2	1602.2	2842.73	2674.69	2206.34	937.922	815.626	1394.88	2966.34	2703.05
FACT complex subunit SSRP1	Ssrp1	sp|Q08943|SSRP1_MOUSE FACT complex subunit SSRP1 OS=Mus musculus OX=10090 GN=Ssrp1 PE=1 SV=2;tr|A2AW05|A2AW05_MOUSE FACT complex subunit SSRP1 (Fragment) OS=Mus musculus OX=10090 GN=Ssrp1 PE=1 SV=1	0	0	0	823.362	927.635	0	1539.32	0	0
Nucleolar protein 56	Nop56	sp|Q9D6Z1|NOP56_MOUSE Nucleolar protein 56 OS=Mus musculus OX=10090 GN=Nop56 PE=1 SV=2;tr|F6U250|F6U250_MOUSE Nucleolar protein 56 (Fragment) OS=Mus musculus OX=10090 GN=Nop56 PE=1 SV=1;tr|F6V095|F6V095_MOUSE Nucleolar protein 56 (Fragment) OS=Mus musculus	1867.9	810.492	1431.42	1175.78	921.821	0	0	821.254	770.989
V-type proton ATPase 116 kDa subunit a isoform 1;V-type proton ATPase subunit a	Atp6v0a1	sp|Q9Z1G4|VPP1_MOUSE V-type proton ATPase 116 kDa subunit a1 OS=Mus musculus OX=10090 GN=Atp6v0a1 PE=1 SV=3;tr|A2A599|A2A599_MOUSE V-type proton ATPase subunit a (Fragment) OS=Mus musculus OX=10090 GN=Atp6v0a1 PE=1 SV=1;tr|K3W4T3|K3W4T3_MOUSE V-type proton	1851.4	1978.49	809.434	1079.27	912.802	1633.44	0	2518.78	1419.92
E3 ubiquitin-protein ligase TRIM23	Trim23	sp|Q8BGX0|TRI23_MOUSE E3 ubiquitin-protein ligase TRIM23 OS=Mus musculus OX=10090 GN=Trim23 PE=2 SV=1	1754.2	2733.32	1916.79	934.799	900.951	1066.15	0	2898.35	1423.37
Pyrroline-5-carboxylate reductase 3	Pycrl	sp|Q9DCC4|P5CR3_MOUSE Pyrroline-5-carboxylate reductase 3 OS=Mus musculus OX=10090 GN=Pycr3 PE=1 SV=2	0	725.965	578.008	1146.34	888.13	951.884	0	0	686.058
Fragile X mental retardation syndrome-related protein 2	Fxr2	sp|Q9WVR4|FXR2_MOUSE Fragile X mental retardation syndrome-related protein 2 OS=Mus musculus OX=10090 GN=Fxr2 PE=1 SV=1;tr|Q6P5B5|Q6P5B5_MOUSE Fragile X mental retardation syndrome-related protein 2 OS=Mus musculus OX=10090 GN=Fxr2 PE=1 SV=1	1145.8	1900.5	1348.68	1344.33	886.192	954.706	0	0	1475.95
Guanine nucleotide-binding protein G(I)/G(S)/G(O) subunit gamma-12	Gng12	sp|Q9DAS9|GBG12_MOUSE Guanine nucleotide-binding protein G(I)/G(S)/G(O) subunit gamma-12 OS=Mus musculus OX=10090 GN=Gng12 PE=1 SV=3;tr|A0A0N4SVT3|A0A0N4SVT3_MOUSE Guanine nucleotide-binding protein subunit gamma (Fragment) OS=Mus musculus OX=10090 GN=Gng1	4762.3	7539.6	4181.92	2046.54	879.036	4080.34	3772.73	5111.65	4325.05
Sepiapterin reductase	Spr	sp|Q64105|SPRE_MOUSE Sepiapterin reductase OS=Mus musculus OX=10090 GN=Spr PE=1 SV=1;tr|G3UZ79|G3UZ79_MOUSE Sepiapterin reductase OS=Mus musculus OX=10090 GN=Spr PE=1 SV=1;tr|G3UXX3|G3UXX3_MOUSE Sepiapterin reductase OS=Mus musculus OX=10090 GN=Spr PE=1 SV	2553.9	2230.47	1749.14	2731.81	877.173	0	2730.28	1437.4	1681.45
CUE domain-containing protein 1	Cuedc1	sp|Q8R3V6|CUED1_MOUSE CUE domain-containing protein 1 OS=Mus musculus OX=10090 GN=Cuedc1 PE=2 SV=2;tr|F2Z3X3|F2Z3X3_MOUSE CUE domain-containing protein 1 OS=Mus musculus OX=10090 GN=Cuedc1 PE=1 SV=1	1806.1	1750.67	1668.91	0	855.705	1869.47	2788.9	2600.39	1930.22
TBC1 domain family member 10A	Tbc1d10a	sp|P58802|TB10A_MOUSE TBC1 domain family member 10A OS=Mus musculus OX=10090 GN=Tbc1d10a PE=1 SV=1;tr|Q5SPX8|Q5SPX8_MOUSE TBC1 domain family member 10A OS=Mus musculus OX=10090 GN=Tbc1d10a PE=1 SV=1	3721.8	3388.94	2504.38	833.226	850.935	944.654	4712.04	4998.25	4003.76
MOB kinase activator 1A;MOB kinase activator 1B	Mob1a;Mob1b	sp|Q921Y0|MOB1A_MOUSE MOB kinase activator 1A OS=Mus musculus OX=10090 GN=Mob1a PE=2 SV=3;sp|Q8BPB0|MOB1B_MOUSE MOB kinase activator 1B OS=Mus musculus OX=10090 GN=Mob1b PE=1 SV=3;tr|Q3UDM0|Q3UDM0_MOUSE MOB kinase activator 1B OS=Mus musculus OX=10090 GN=M	4833.8	4214.52	2926.35	1731.81	843.407	2444.6	1091.93	3510.39	2405.49
Cyclin-dependent kinase inhibitor 2A	Cdkn2a	sp|P51480|CDN2A_MOUSE Cyclin-dependent kinase inhibitor 2A OS=Mus musculus OX=10090 GN=Cdkn2a PE=1 SV=2	4444.9	2609.42	3000.24	2481.16	842.959	2512.49	3481.03	3334.06	3291.8
Methylosome protein 50	Wdr77	sp|Q99J09|MEP50_MOUSE Methylosome protein 50 OS=Mus musculus OX=10090 GN=Wdr77 PE=1 SV=1;tr|F7D5L2|F7D5L2_MOUSE Methylosome protein 50 (Fragment) OS=Mus musculus OX=10090 GN=Wdr77 PE=1 SV=1	0	724.017	0	2783.56	836.624	905.154	0	0	887.032
Engulfment and cell motility protein 1	Elmo1	sp|Q8BPU7|ELMO1_MOUSE Engulfment and cell motility protein 1 OS=Mus musculus OX=10090 GN=Elmo1 PE=1 SV=2	0	910.229	1469.75	852.751	832.151	0	0	1084.29	1092.83
Type 2 phosphatidylinositol 4,5-bisphosphate 4-phosphatase	Tmem55a	sp|Q9CZX7|PP4P2_MOUSE Type 2 phosphatidylinositol 4,5-bisphosphate 4-phosphatase OS=Mus musculus OX=10090 GN=Pip4p2 PE=1 SV=1	1774.5	0	1027.34	1329	825.517	1586.89	2753.03	2264.1	1516.33
Muscarinic acetylcholine receptor M3	Chrm3	sp|Q9ERZ3|ACM3_MOUSE Muscarinic acetylcholine receptor M3 OS=Mus musculus OX=10090 GN=Chrm3 PE=1 SV=1	2305.8	2310.72	1594.8	673.531	818.362	2205.66	2218.75	1978.98	1007.6
Ras suppressor protein 1	Rsu1	sp|Q01730|RSU1_MOUSE Ras suppressor protein 1 OS=Mus musculus OX=10090 GN=Rsu1 PE=1 SV=3;tr|A2AUR7|A2AUR7_MOUSE Ras suppressor protein 1 OS=Mus musculus OX=10090 GN=Rsu1 PE=1 SV=1;tr|Q9D031|Q9D031_MOUSE Ras suppressor protein 1 OS=Mus musculus OX=10090 GN=	2612.9	1974.09	2616.98	1080.58	814.187	1844.61	1632.56	2247.46	1618.37
Integrator complex subunit 7	Ints7	sp|Q7TQK1|INT7_MOUSE Integrator complex subunit 7 OS=Mus musculus OX=10090 GN=Ints7 PE=1 SV=1;tr|A0A0R4J0E4|A0A0R4J0E4_MOUSE Integrator complex subunit 7 OS=Mus musculus OX=10090 GN=Ints7 PE=1 SV=1	0	0	904.571	2240.89	813.889	977.365	0	0	902.012
Heterogeneous nuclear ribonucleoprotein H2;Heterogeneous nuclear ribonucleoprotein H;Heterogeneous nuclear ribonucleoprotein H, N-terminally processed	Hnrnph2;Hnrnph1	sp|P70333|HNRH2_MOUSE Heterogeneous nuclear ribonucleoprotein H2 OS=Mus musculus OX=10090 GN=Hnrnph2 PE=1 SV=1;sp|O35737|HNRH1_MOUSE Heterogeneous nuclear ribonucleoprotein H OS=Mus musculus OX=10090 GN=Hnrnph1 PE=1 SV=3;tr|Q8C2Q7|Q8C2Q7_MOUSE Heterogeneou	954.67	811.591	819.656	1998.39	781.316	0	0	1351.1	725.707
Cystatin-B	Cstb	sp|Q62426|CYTB_MOUSE Cystatin-B OS=Mus musculus OX=10090 GN=Cstb PE=1 SV=1	2078.3	2357.96	1041.61	1611.42	778.632	2197.82	3687.87	2452.12	1317.27
Alpha-parvin	Parva	sp|Q9EPC1|PARVA_MOUSE Alpha-parvin OS=Mus musculus OX=10090 GN=Parva PE=1 SV=1;tr|Q3UF75|Q3UF75_MOUSE Alpha-parvin OS=Mus musculus OX=10090 GN=Parva PE=1 SV=1	2878.6	2559.41	2201.24	2362.09	770.806	1841.43	2521.06	1515.75	1306.05
Na(+)/H(+) exchange regulatory cofactor NHE-RF2;Na(+)/H(+) exchange regulatory cofactor NHE-RF	Slc9a3r2	sp|Q9JHL1|NHRF2_MOUSE Na(+)/H(+) exchange regulatory cofactor NHE-RF2 OS=Mus musculus OX=10090 GN=Slc9a3r2 PE=1 SV=2;tr|Q6NS54|Q6NS54_MOUSE Na(+)/H(+) exchange regulatory cofactor NHE-RF OS=Mus musculus OX=10090 GN=Slc9a3r2 PE=1 SV=1;tr|A0A0R4IZX2|A0A0R4IZ	3249.2	3072.3	2301.44	1561.24	769.986	2880.69	0	2193.55	2172.55
Synaptojanin-2	Synj2	sp|Q9D2G5|SYNJ2_MOUSE Synaptojanin-2 OS=Mus musculus OX=10090 GN=Synj2 PE=1 SV=2;tr|E9Q4P5|E9Q4P5_MOUSE Synaptojanin-2 OS=Mus musculus OX=10090 GN=Synj2 PE=1 SV=1;tr|D3YZB2|D3YZB2_MOUSE Synaptojanin-2 OS=Mus musculus OX=10090 GN=Synj2 PE=1 SV=1;tr|F8WHD8|F	1054.9	1899.55	1211.28	904.297	769.986	0	0	1624.98	1427
Protocadherin beta 10	Pcdhb10	tr|Q91VE5|Q91VE5_MOUSE Protocadherin beta 10 OS=Mus musculus OX=10090 GN=Pcdhb10 PE=2 SV=1	0	1017.88	1510.37	547.222	742.824	0	0	992.409	1004.1
Ragulator complex protein LAMTOR5	Lamtor5	tr|G3UW70|G3UW70_MOUSE Ragulator complex protein LAMTOR5 OS=Mus musculus OX=10090 GN=Lamtor5 PE=1 SV=1;sp|Q9D1L9|LTOR5_MOUSE Ragulator complex protein LAMTOR5 OS=Mus musculus OX=10090 GN=Lamtor5 PE=1 SV=1	0	0	661.432	496.976	737.465	0	1642.88	0	1067.09
N-alpha-acetyltransferase 15, NatA auxiliary subunit	Naa15	sp|Q80UM3|NAA15_MOUSE N-alpha-acetyltransferase 15, NatA auxiliary subunit OS=Mus musculus OX=10090 GN=Naa15 PE=1 SV=1;tr|A0A0A6YW80|A0A0A6YW80_MOUSE N-alpha-acetyltransferase 15, NatA auxiliary subunit OS=Mus musculus OX=10090 GN=Naa15 PE=1 SV=1;tr|G3X8Y3	1905.1	1203.29	957.756	1162.13	732.046	1099.48	0	1858.94	867.826
Serine/threonine-protein kinase N2	Pkn2	sp|Q8BWW9|PKN2_MOUSE Serine/threonine-protein kinase N2 OS=Mus musculus OX=10090 GN=Pkn2 PE=1 SV=3;tr|G3UXH4|G3UXH4_MOUSE Serine/threonine-protein kinase N2 OS=Mus musculus OX=10090 GN=Pkn2 PE=1 SV=1;tr|G3UZM9|G3UZM9_MOUSE Serine/threonine-protein kinase N	3278.3	2522.5	2175.42	620.164	724.458	998.35	1063.07	1289.31	1862.62
Bone morphogenetic protein receptor type-1A;Receptor protein serine/threonine kinase	Bmpr1a	sp|P36895|BMR1A_MOUSE Bone morphogenetic protein receptor type-1A OS=Mus musculus OX=10090 GN=Bmpr1a PE=1 SV=1;tr|Q60607|Q60607_MOUSE Receptor protein serine/threonine kinase OS=Mus musculus OX=10090 GN=Bmpr1a PE=1 SV=1	1199.7	2004.99	1458.09	1188.68	712.904	1008.75	1182.8	1264.08	2038.8
Repulsive guidance molecule A	Rgma	tr|Q8C4C4|Q8C4C4_MOUSE Repulsive guidance molecule A OS=Mus musculus OX=10090 GN=Rgma PE=1 SV=1;sp|Q6PCX7|RGMA_MOUSE Repulsive guidance molecule A OS=Mus musculus OX=10090 GN=Rgma PE=1 SV=1	1899.5	883.281	772.167	604.736	703.855	998.614	2043.17	1110.05	996.588
ADP-ribosylation factor-like protein 3	Arl3	sp|Q9WUL7|ARL3_MOUSE ADP-ribosylation factor-like protein 3 OS=Mus musculus OX=10090 GN=Arl3 PE=1 SV=1;tr|A0A494BAJ6|A0A494BAJ6_MOUSE ADP-ribosylation factor-like protein 3 OS=Mus musculus OX=10090 GN=Arl3 PE=1 SV=1	0	733.456	0	1157.37	676.283	0	0	0	575.777
E3 ubiquitin-protein ligase TRIM32	Trim32	sp|Q8CH72|TRI32_MOUSE E3 ubiquitin-protein ligase TRIM32 OS=Mus musculus OX=10090 GN=Trim32 PE=1 SV=2	3380.9	2801.79	2041.74	3428.3	666.809	1677.35	4011.68	3046.98	1853.57
SH3 domain-binding protein 1	Sh3bp1	sp|P55194|3BP1_MOUSE SH3 domain-binding protein 1 OS=Mus musculus OX=10090 GN=Sh3bp1 PE=1 SV=3;tr|A2A5V3|A2A5V3_MOUSE SH3 domain-binding protein 1 OS=Mus musculus OX=10090 GN=Sh3bp1 PE=1 SV=1;tr|A2A5V2|A2A5V2_MOUSE SH3 domain-binding protein 1 OS=Mus muscu	936.57	657.679	1310.57	0	656.225	0	2126.78	1240.36	1557.13
Protein mago nashi homolog 2;Protein mago nashi homolog	Magohb;Magoh	sp|Q9CQL1|MGN2_MOUSE Protein mago nashi homolog 2 OS=Mus musculus OX=10090 GN=Magohb PE=2 SV=1;sp|P61327|MGN_MOUSE Protein mago nashi homolog OS=Mus musculus OX=10090 GN=Magoh PE=2 SV=1;tr|G3UZW7|G3UZW7_MOUSE Protein mago nashi homolog 2 OS=Mus musculus OX	2125.8	830.41	1347.99	1004.25	644.708	1048.78	1481.54	1239.74	1510.1
Protein sprouty homolog 2	Spry2	sp|Q9QXV8|SPY2_MOUSE Protein sprouty homolog 2 OS=Mus musculus OX=10090 GN=Spry2 PE=1 SV=1	2976.8	1941.87	1480.02	1984.12	602.177	1894.07	4760.47	2734.86	1137.51
Integrin alpha-L	Itgal	tr|D3Z627|D3Z627_MOUSE Integrin alpha-L OS=Mus musculus OX=10090 GN=Itgal PE=1 SV=1	913.8	27045.5	798.095	0	589.199	0	0	0	406.176
Insulin-like growth factor 2 mRNA-binding protein 2	Igf2bp2	sp|Q5SF07|IF2B2_MOUSE Insulin-like growth factor 2 mRNA-binding protein 2 OS=Mus musculus OX=10090 GN=Igf2bp2 PE=1 SV=1;tr|A6X8Z3|A6X8Z3_MOUSE Insulin-like growth factor 2 mRNA-binding protein 2 OS=Mus musculus OX=10090 GN=Igf2bp2 PE=1 SV=1	1531.3	0	703.81	583.491	571.81	1652.22	0	1392.44	751.271
Ribonuclease inhibitor	Rnh1	sp|Q91VI7|RINI_MOUSE Ribonuclease inhibitor OS=Mus musculus OX=10090 GN=Rnh1 PE=1 SV=1;tr|A0A1B0GRY7|A0A1B0GRY7_MOUSE Ribonuclease inhibitor (Fragment) OS=Mus musculus OX=10090 GN=Rnh1 PE=1 SV=1;tr|A0A1B0GRG4|A0A1B0GRG4_MOUSE Ribonuclease inhibitor (Fragme	0	1074.99	0	737.217	562.343	1987.27	0	1316.31	723.53
Peptidyl-prolyl cis-trans isomerase C	Ppic	sp|P30412|PPIC_MOUSE Peptidyl-prolyl cis-trans isomerase C OS=Mus musculus OX=10090 GN=Ppic PE=1 SV=1	2261.1	3182.43	3825.97	1449.95	0	1867.09	3964.22	4161.9	3867.62
Ras-related protein Rab-8B	Rab8b	sp|P61028|RAB8B_MOUSE Ras-related protein Rab-8B OS=Mus musculus OX=10090 GN=Rab8b PE=1 SV=1	0	2030.04	3429.87	0	0	1076.12	0	2028.72	2111.74
Ras-related protein Rab-9A	Rab9a;Rab9	sp|Q9R0M6|RAB9A_MOUSE Ras-related protein Rab-9A OS=Mus musculus OX=10090 GN=Rab9a PE=1 SV=1;tr|A2AFP5|A2AFP5_MOUSE RAB9, member RAS oncogene family (Fragment) OS=Mus musculus OX=10090 GN=Rab9 PE=1 SV=1;tr|A2AFP4|A2AFP4_MOUSE RAB9, member RAS oncogene fami	1834.4	2530.99	3300.08	2970.62	0	2431.47	3247.95	1720.76	2320.61
Fragile X mental retardation protein 1 homolog	Fmr1	sp|P35922|FMR1_MOUSE Synaptic functional regulator FMR1 OS=Mus musculus OX=10090 GN=Fmr1 PE=1 SV=1;tr|E9QAS9|E9QAS9_MOUSE Synaptic functional regulator FMR1 OS=Mus musculus OX=10090 GN=Fmr1 PE=1 SV=1;tr|E9QAT0|E9QAT0_MOUSE Synaptic functional regulator FMR	1443.8	3391.87	2562.04	1204.11	0	0	0	1084.12	3274.26
Sodium-coupled neutral amino acid transporter 2	Slc38a2	sp|Q8CFE6|S38A2_MOUSE Sodium-coupled neutral amino acid transporter 2 OS=Mus musculus OX=10090 GN=Slc38a2 PE=1 SV=1	2443.9	1954.98	2510.77	1467.65	0	0	1904.16	2268.97	1993.39
WW domain-binding protein 2	Wbp2	sp|P97765|WBP2_MOUSE WW domain-binding protein 2 OS=Mus musculus OX=10090 GN=Wbp2 PE=1 SV=1	1012.5	1085.98	2344.51	0	0	0	0	914.422	2652.56
Drebrin-like protein	Dbnl	sp|Q62418|DBNL_MOUSE Drebrin-like protein OS=Mus musculus OX=10090 GN=Dbnl PE=1 SV=2	1574.7	1583.27	2071.61	1591.84	0	1751.15	2327.62	2381.13	2750.29
Teneurin-3	Tenm3	sp|Q9WTS6|TEN3_MOUSE Teneurin-3 OS=Mus musculus OX=10090 GN=Tenm3 PE=1 SV=1;tr|B7ZNJ5|B7ZNJ5_MOUSE Odz3 protein OS=Mus musculus OX=10090 GN=Tenm3 PE=1 SV=1;tr|G3X907|G3X907_MOUSE Teneurin-3 OS=Mus musculus OX=10090 GN=Tenm3 PE=1 SV=1	2880.6	1611.83	2020.87	1778.09	0	1763.14	1830.75	1606.74	1417.48
Tumor necrosis factor receptor superfamily member 12A	Tnfrsf12a	sp|Q9CR75|TNR12_MOUSE Tumor necrosis factor receptor superfamily member 12A OS=Mus musculus OX=10090 GN=Tnfrsf12a PE=2 SV=1;tr|E9PZT5|E9PZT5_MOUSE Tumor necrosis factor receptor superfamily member 12A OS=Mus musculus OX=10090 GN=Tnfrsf12a PE=1 SV=1	1382.5	1150.27	1971.89	691.134	0	1240.82	2485.75	2348.91	1817.08
FXYD domain-containing ion transport regulator 6	Fxyd6	sp|Q9D164|FXYD6_MOUSE FXYD domain-containing ion transport regulator 6 OS=Mus musculus OX=10090 GN=Fxyd6 PE=1 SV=2	0	1911.34	1804.46	1397.8	0	3252.33	0	3781.71	2076.95
NT-3 growth factor receptor;Tyrosine-protein kinase receptor	Ntrk3	sp|Q6VNS1|NTRK3_MOUSE NT-3 growth factor receptor OS=Mus musculus OX=10090 GN=Ntrk3 PE=1 SV=1;tr|A0A0A6YWL7|A0A0A6YWL7_MOUSE Tyrosine-protein kinase receptor OS=Mus musculus OX=10090 GN=Ntrk3 PE=1 SV=1;tr|A0A0A6YWF9|A0A0A6YWF9_MOUSE Tyrosine-protein kinase	1573.4	1725.48	1761.65	1334.57	0	1207.75	1898.02	3563.68	3063.77
